# Supplementary material for: Clonal evolution after treatment pressure in multiple myeloma: heterogenous genomic aberrations and transcriptomic convergence
Source: Leukemia. 2022 May 28;36(7):1887–97. doi: 10.1038/s41375-022-01597-y (PMC9252918; doi:10.1038/s41375-022-01597-y)
Supplement: Supplementary file 3 — Supplementary Tables [file 41375_2022_1597_MOESM3_ESM.xlsx]

## Sheet: Supplementary Tables overview
Overview Supplementary Tables
Table S1
Overview of included patient samples from A) "in-house" and B) the MMRF CoMMpass study.
Table S2
Table summarizing genomic quality metrics of samples, WES and RNAseq data.
Table S3
Clinical data from patients included from A) own-institutions and B) the MMRF CoMMpass study.
Table S4
List of Multiple Myeloma driver genes.
Table S5
Overview of clonal evolution, selected mutations and CNVs in all samples
Table S6
List of all detected exonic and splicing SNVs in all samples in the in-house cohort
Table S7
Results from differential expression analysis of late (latest available progression sample) versus early (1st) sample (paired DESeq analysis).
Only genes with Fold Change >1.5 and adj p-value <0.05 are shown.
Table S8
Proliferative index for all samples, combined with other clinical information including Cyclin D levels, PFS and risk status.
Table S9
ssGSEA levels of selected hallmark pathways. Also, transcript levels of MYC (TPM), measured NFkB index (NFkBi) and NFkB pathway mutations are shown.
Table S10
Proliferative index for earliest and latest sample and their clonal evolution pattern.
Table S11
Mutations in ABC transporters, nuclear exportins, relevant treatment targets including CD38, BCL2 and SLAMF7 (Figure 5), CGA genes, HLA I and II genes and inhibitory and stimulatory receptors (Figure 6A).
RNA expression are shown for samples with genomic mutation present, both whether the gene is expressed (RNA depth) and whether the mutated allele is expressed (RNA alt freq).
Table S12
Comparison of Cytogenetic subgroup with a) FISH data for in-house samples, and b) long-insert WGS for CoMMpass samples.

## Sheet: Table S1
Table S1. Overview of analysis in samples from A) St.Olavs / Rotterdam, and B) IA13 CoMMpass cohort. PI: Proliferative index, TFD: Time from diagnosis of symtomatic MM (months).Sample type in Table A) All BM samples except *: PB. E: early, L: late, P1: 1st progression. PI: proliferative index, ssGSEA: single-sample GSEA.
A)											B)
Patient_ID	Sample type	TFD	WES	RNAseq	DESeq (E-L)	DESeq (D-P1)	PI/ssGSEA	Clonality analysis			Patient_ID	MMRF_ID	Sample	Sample type	TFD	WES	RNAseq	DESeq (E-L)	DESeq (D-P1)	PI/ssGSEA	Clonality analysis
3	Progression 1	Month 29	x					x			40	MMRF_1157	MMRF_1157_1_BM	Diagnosis		x	x	x	x	x	x
	Progression 2	Month 44	x					x					MMRF_1157_2_BM	Progression	Month 21	x	x		x	x	x
4	Diagnosis		x	x	x		x	x					MMRF_1157_4_BM	Progression	Month 33	x	x			x	x
	Progression 3*	Month 39	x	x	x		x	x					MMRF_1157_5_BM	Progression	Month 54	x	x	x		x	x
5	Progression 5	Month 83	x					x			41	MMRF_1179	MMRF_1179_1_BM	Diagnosis		x	x	x		x	x
	Progression 6	Month 99	x					x					MMRF_1179_2_BM	Progression	Year 3	x	x	x		x	x
7	Diagnosis		x					x			42	MMRF_1285	MMRF_1285_1_BM	Diagnosis		x	x	x	x	x	x
	Progression 1	Month 11	x					x					MMRF_1285_3_BM	Progression	Month 30	x	x	x	x	x	x
8	Progression 1	Month 25	x	x	x		x	x			43	MMRF_1433	MMRF_1433_1_BM	Diagnosis		x	x	x	x	x	x
	Progression 5	Month 34	x	x	x		x	x					MMRF_1433_2_BM	Progression	Month 30	x	x		x	x	x
9	Diagnosis		x	x	x		x	x					MMRF_1433_5_BM	Progression	Month 51	x	x	x		x	x
	Progression 3	Month 25	x	x	x		x	x			44	MMRF_1534	MMRF_1534_1_BM	Diagnosis		x	x	x		x	x
10	Diagnosis		x	x	x	x	x	x					MMRF_1534_5_BM	Progression	Month 45	x	x	x		x	x
	Progression 1	Month 16	x	x	x	x	x	x			45	MMRF_1565	MMRF_1565_1_BM	Diagnosis		x	x	x	x	x	x
13	Diagnosis		x					x					MMRF_1565_3_BM	Progression	Year 3	x	x	x	x	x	x
	Progression 5	Month 70	x					x			46	MMRF_1587	MMRF_1587_1_BM	Diagnosis		x	x	x		x	x
14	Diagnosis		x					x					MMRF_1587_2_BM	Progression	Month 18	x	x	x		x	x
	Progression 1	Month 15	x					x			47	MMRF_1627	MMRF_1627_1_BM	Diagnosis		x	x	x	x	x	x
	Progression 2	Month 39	x					x					MMRF_1627_3_BM	Progression	Month 21	x	x	x	x	x	x
	Progression 3	Month 47	x					x			48	MMRF_1639	MMRF_1639_1_BM	Diagnosis		x	x	x	x	x	x
15	Diagnosis		x	x	x	x	x	x					MMRF_1639_3_BM	Progression	Month 18	x	x	x	x	x	x
	Progression 1	Month 48	x	x		x	x	x			49	MMRF_1656	MMRF_1656_1_BM	Diagnosis		x	x	x		x	x
	Progression 2	Month 61	x	x	x		x	x					MMRF_1656_4_BM	Progression	Month 18	x	x	x		x	x
17	Diagnosis		x					x			50	MMRF_1671	MMRF_1671_1_BM	Diagnosis		x	x	x		x	x
	Progression 1	Month 7	x					x					MMRF_1671_5_BM	Progression	Year 3	x	x	x		x	x
18	Diagnosis		x	x	x	x	x	x			51	MMRF_1700	MMRF_1700_1_BM	Diagnosis		x	x	x		x	x
	Progression 1	Month 17	x	x		x	x	x					MMRF_1700_2_BM	Progression	Month 18	x	x	x		x	x
	Progression 2	Month 31	x	x	x		x	x			52	MMRF_1739	MMRF_1739_1_BM	Diagnosis		x	x	x		x	x
19	Diagnosis		x					x					MMRF_1739_2_BM	Progression	Month 39	x	x	x		x	x
	Progression 1	Month 35	x					x			53	MMRF_1795	MMRF_1795_1_BM	Diagnosis		x	x	x	x	x	x
20	Diagnosis		x	x	x		x	x					MMRF_1795_2_BM	Progression	Month 42	x	x	x	x	x	x
	Progression 6	Month 50	x	x	x		x	x			54	MMRF_1908	MMRF_1908_1_BM	Diagnosis		x	x	x	x	x	x
23	Diagnosis		x	x	x	x	x	x					MMRF_1908_3_BM	Progression	Month 33	x	x	x	x	x	x
	Progression 1	Month 25	x	x		x	x	x			55	MMRF_1931	MMRF_1931_1_BM	Diagnosis		x	x	x	x	x	x
	Progression 2	Month 63	x	x	x		x	x					MMRF_1931_2_BM	Progression	Month 18	x	x	x	x	x	x
24	Diagnosis		x	x	x		x	x			56	MMRF_1992	MMRF_1992_1_BM	Diagnosis		x	x	x	x	x	x
	Progression 2	Month 24	x	x	x		x	x					MMRF_1992_2_BM	Progression	Month 15	x	x	x	x	x	x
25	Diagnosis		x	x	x		x	x			57	MMRF_2059	MMRF_2059_1_BM	Diagnosis		x	x	x	x	x	x
	Progression 2	Month 16	x	x			x	x					MMRF_2059_2_BM	Progression	Month 27	x	x	x	x	x	x
	Progression 3	Month 39	x	x	x		x	x			58	MMRF_2089	MMRF_2089_1_BM	Diagnosis		x	x	x	x	x	x
26	Diagnosis		x	x	x	x	x	x					MMRF_2089_2_BM	Progression	Month 9	x	x	x	x	x	x
	Progression 1	Month 14	x	x		x	x	x			59	MMRF_2122	MMRF_2122_1_BM	Diagnosis		x	x	x		x	x
	Progression 2	Month 20	x	x	x		x	x					MMRF_2122_3_BM	Progression	Month 18	x	x	x		x	x
27	Diagnosis		x	x	x	x	x	x			60	MMRF_2126	MMRF_2126_1_BM	Diagnosis		x	x	x		x	x
	Progression 1	Month 17	x	x		x	x	x					MMRF_2126_2_BM	Progression	Month 21	x	x	x		x	x
	Progression 2	Month 19	x	x	x		x	x			61	MMRF_2194	MMRF_2194_1_BM	Diagnosis		x	x	x	x	x	x
28	Diagnosis		x	x	x	x	x	x					MMRF_2194_2_BM	Progression	Month 15	x	x	x	x	x	x
	Progression 1	Month 9	x	x	x	x	x	x			62	MMRF_2328	MMRF_2328_1_BM	Diagnosis		x	x	x		x	x
29	Diagnosis		x	x	x	x	x	x					MMRF_2328_2_BM	Progression	Month 27	x	x	x		x	x
	Progression 1	Month 5	x	x	x	x	x	x			63	MMRF_2373	MMRF_2373_1_BM	Diagnosis		x	x	x		x	x
30	Diagnosis		x	x	x	x	x	x					MMRF_2373_2_BM	Progression	Month 15	x	x	x		x	x
	Progression 1	Month 12	x	x	x	x	x	x			64	MMRF_2401	MMRF_2401_1_BM	Diagnosis		x	x	x	x	x	x
31	Diagnosis		x	x	x	x	x	x					MMRF_2401_2_BM	Progression	Month 3	x	x	x	x	x	x
	Progression 1	Month 14	x	x		x	x	x			65	MMRF_2523	MMRF_2523_1_BM	Diagnosis		x	x	x	x	x	x
	Progression 2	Month 19	x	x	x		x	x					MMRF_2523_2_BM	Progression	Year 2	x	x	x	x	x	x
32	Diagnosis		x	x	x	x	x	x			66	MMRF_2562	MMRF_2562_1_BM	Diagnosis		x	x	x		x	x
	Progression 1	Month 18	x	x	x	x	x	x					MMRF_2562_2_BM	Progression	Month 21	x	x	x		x	x
33	Diagnosis		x	x	x	x	x	x			67	MMRF_2601	MMRF_2601_1_BM	Diagnosis		x	x	x		x	x
	Progression 1	Month 18	x	x	x	x	x	x					MMRF_2601_2_BM	Progression	Month 18	x	x	x		x	x
34	Progression 2	Month 113	x	x	x		x	x
	Progression 3	Month 122	x	x			x	x
	Progression 4	Month 129	x	x			x	x
	Progression 6	Month 136	x	x	x		x	x
35	Progression 1	Month 48	x	x	x		x	x
	Progression 2	Month 72	x	x	x		x	x
36	Progression 2	Month 138	x	x	x		x	x
	Progression 5	Month 174	x	x	x		x	x
39	Diagnosis		x					x
	Progression 1	Month 15	x					x

## Sheet: Table S2
Table S2. CN Purity and Ploidy were performed using both Facets and Sequenza for all samples. Facets values are shown in the table and used in the dpClust analysis, exept *Sequenza values used (due to either sample failed or untrustable results in Facets). #not included in RNAseq analysis.
*RNAseq not performed. Raw Counts files downloaded from MMRF Researcher gateway. PF: reads passing filter. M : Million
				Morphology/Flow*	Facets/Sequenza*	Facets/Sequenca*	WES	WES	WES	WES - Normal (germline sample)	RNAseq	RNAseq	RNAseq	RNAseq	RNAseq
Patient_ID	Sample	WES	RNAseq	Purity stain	Purity CN	Ploidy	Total reads (M)	PF reads aligned (M)	Median depth on target	Median depth on target Normal	Reads (M)	% PF	% Duplications	% Aligned	Aligned (M)
3	PD 1	x		92	0.79	2.01	139.772	139.742	184	83	#
	PD 2	x		88	0.92	2	193.582	193.545	255	83	#
4	Diagnosis	x	x	95	0.98	1.97	166.41	166.373	222	91	33.878	0.919	0.298	0.946	14.7224
	PD 3*	x	x	84	0.85	1.94	142.462	142.433	194	91	38.0787	0.915	0.222	0.952	16.5892
5	PD 5	x		100	0.69	2.21	149.265	149.239	203	97	#
	PD 6	x		88	0.7	2.18	165.168	165.141	226	97	#
7	Diagnosis	x		98	0.85	1.95	157.523	157.493	208	49	#
	PD 1	x		98	0.89	1.95	148.243	148.213	192	49	#
8	PD 1	x	x	98	0.3	0.97	148.865	148.835	205	68	30.6525	0.924	0.461	0.968	13.7136
	PD 5	x	x	95	0.3	1.94	157.292	157.258	214	68	39.3088	0.932	0.51	0.968	17.7321
9	Diagnosis	x	x	98	0.93	1.98	144.386	144.358	193	62	103.209	0.884	0.781	0.969	44.2149
	PD 3	x	x	98	0.77	2.14	203.363	203.35	333	62	160.038	0.738	0.864	0.969	57.2545
10	Diagnosis	x	x	98	0.88	2	164.142	164.115	224	83	26.306	0.922	0.309	0.932	11.2992
	PD 1	x	x	98	0.9	1.98	150.304	150.27	193	83	32.6773	0.912	0.342	0.934	13.924
13	Diagnosis	x		98	0.94*	3.1*	167.577	167.543	216	65	#
	PD 5	x		95	0.5*	3*	180.363	180.324	234	65	#
14	Diagnosis	x		100	0.87	2.17	162.428	162.398	220	87	#
	PD 1	x		98	0.92	2.17	182.967	182.935	245	87	#
	PD 2	x		97	0.84	2.24	138.502	138.46	195	87	#
	PD 3	x		NA	0.8	2.49	92.1263	92.1204	150	87	#
15	Diagnosis	x	x	97	0.95	0.95	133.255	133.23	181	73	16.4398	0.904	0.212	0.948	7.04927
	PD 1	x	x	91	0.91	0.91	178.23	178.2	240	73	29.51	0.9	0.342	0.94	12.4943
	PD 2	x	x	91	0.92	0.92	221.601	221.531	312	73	25.9497	0.893	0.319	0.941	10.9002
17	Diagnosis	x		86	0.74	1.95	185.523	185.49	257	96	#
	PD 1	x		80	0.64	1.95	184.695	184.661	253	96	#
18	Diagnosis	x	x	100	0.9	2.23	207.209	207.158	263	74	147.547	0.854	0.747	0.947	59.6313
	PD 1	x	x	100	0.89	2.21	232.554	232.513	317	74	121.81	0.94	0.627	0.952	54.4957
	PD 2	x	x	94	0.96	2.37	145.487	145.441	200	74	118.686	0.934	0.535	0.967	53.5988
19	Diagnosis	x		100	0.95	2.45	217.944	217.885	275	103	#
	PD 1	x		98	0.97	2.27	193.504	193.456	242	103	#
20	Diagnosis	x	x	90	0.88	2.06	212.33	212.281	276	78	21.5981	0.928	0.302	0.954	9.55971
	PD 6	x	x	90	0.98	2.04	219.06	219.004	286	78	29.587	0.914	0.205	0.966	13.0631
23	Diagnosis	x	x	91*	0.82	2.5	95.1361	95.0973	120	43	143.823	0.889	0.786	0.926	59.209
	PD 1	x	x	92*	0.77	2.44	110.886	110.828	138	43	157.852	0.86	0.732	0.899	61.0213
	PD 2	x	x	NA	0.87	2.64	136.047	136.037	207	43	154.869	0.784	0.904	0.93	56.4955
24	Diagnosis	x	x	98*	0.92	2.1	89.8417	89.7985	117	44	153.109	0.833	0.807	0.95	60.546
	PD 2	x	x	92*	0.68	2.15	110.372	110.321	146	44	130.268	0.929	0.74	0.967	58.4954
25	Diagnosis	x	x	96*	0.87	2.48	144.919	144.861	184	42	143.649	0.836	0.796	0.94	56.4483
	PD 2	x	x	94*	0.83	2.49	155.321	155.247	186	42	144.119	0.868	0.763	0.964	60.3232
	PD 3	x	x	>80*	0.7	2.63	161.015	161.004	265	42	120.162	0.912	0.748	0.96	52.6375
26	Diagnosis	x	x	99*	0.97*	2.3*	124.142	124.093	160	40	140.7	0.948	0.692	0.921	61.429
	PD 1	x	x	99*	0.98*	2.2*	132.543	132.484	166	40	173.397	0.892	0.736	0.934	72.192
	PD 2	x	x	98*	1*	2.5*	127.557	127.55	230	40	145.851	0.908	0.671	0.954	63.2168
27	Diagnosis	x	x	93*	0.91	2.06	122.543	122.495	150	45	147.924	0.893	0.718	0.956	63.1331
	PD 1	x	x	100*	0.96	2.12	129.659	129.599	160	45	152.054	0.942	0.589	0.985	70.5793
	PD 2	x	x	99*	0.98	2.23	146.942	146.934	258	45	153.726	0.929	0.612	0.984	70.2729
28	Diagnosis	x	x	92*	0.94	2.67	151.703	151.638	187	47	140.689	0.869	0.694	0.903	55.2185
	PD 1	x	x	97	0.83	2.74	131.829	131.774	164	47	0.173822	0.824	0.083	0.923	0.066094
29	Diagnosis	x	x	97*	0.94	2.37	116.559	116.498	147	48	138.531	0.829	0.731	0.959	55.0817
	PD 1	x	x	97*	0.91	2.41	145.122	145.054	183	48	134.733	0.828	0.837	0.94	52.3765
30	Diagnosis	x	x	94*	0.95	2.31	117.89	117.847	156	35	149.31	0.8	0.848	0.976	58.3192
	PD 1	x	x	96*	0.57	2.32	141.837	141.783	183	35	163.107	0.853	0.841	0.977	67.9326
31	Diagnosis	x	x	84*	0.92	2.3	94.209	94.2022	147	39	175.381	0.896	0.868	0.907	71.2644
	PD 1	x	x	86*	0.84	2.12	89.9519	89.91	115	39	102.517	0.901	0.713	0.942	43.4968
	PD 2	x	x	80*	0.5	2.07	143.447	143.377	187	39	113.738	0.857	0.691	0.949	46.2736
32	Diagnosis	x	x	93*	0.95	2.22	118.003	117.947	153	44	136.611	0.93	0.786	0.948	60.2707
	PD 1	x	x	99*	0.97	2.23	124.927	124.868	162	44	151.625	0.884	0.82	0.957	64.1804
33	Diagnosis	x	x	96*	0.96	1.97	98.6733	98.6665	161	74	195.855	0.686	0.917	0.978	65.6605
	PD 1	x	x	92*	0.98	1.94	159.08	159.071	273	74	74.1124	0.832	0.722	0.978	30.1507
34	PD 2	x	x	90	0.86	2.48	198.732	198.719	279	52	132.56	0.714	0.856	0.975	46.1587
	PD 3	x	x	85	0.66	4.92	139.245	139.236	227	52	110.755	0.812	0.755	0.976	43.918
	PD 4	x	x	85	0.87	2.51	79.2592	79.2539	119	52	101.787	0.862	0.723	0.982	43.0791
	PD 6	x	x	85	0.92	2.53	123.975	123.967	205	52	112.092	0.87	0.754	0.983	47.9288
35	PD 1	x	x	NA	0.8	2.19	111.383	111.378	198	71	109.45	0.831	0.852	0.938	42.6603
	PD 2	x	x	80	0.72	2.32	241.747	241.73	333	71	161.771	0.329	0.877	0.951	25.2843
36	PD 2	x	x	NA	0.79	2.31	149.349	149.336	195	99	105.325	0.863	0.747	0.914	41.5222
	PD 5	x	x	NA	0.78	2.25	155.107	155.098	281	99	109.915	0.757	0.825	0.93	38.7095
39	Diagnosis	x		NA	0.77	2.24	130.241	130.234	233	93	#
	PD 1	x		80	0.55	2.43	110.16	110.152	155	93	#
40	MMRF_1157_1_BM			NA	0.98	1.94	137.957	137.931	95	70	*
	MMRF_1157_2_BM			NA	0.97	1.95	123.956	123.916	77	70	*
	MMRF_1157_4_BM			NA	0.98	1.98	115.482	115.425	74	70	*
	MMRF_1157_5_BM			NA	0.97	1.96	115.051	115.01	81	70	*
41	MMRF_1179_1_BM			NA	0.97	1.92	136.062	136.03	85	88	*
	MMRF_1179_2_BM			NA	0.97	1.97	113.797	113.762	72	88	*
42	MMRF_1285_1_BM			NA	0.91	2.27	117.625	117.602	86	90	*
	MMRF_1285_3_BM			NA	0.91	2.31	93.8778	93.8602	73	90	*
43	MMRF_1433_1_BM			NA	0.97	2.04	56.6739	56.6612	44	80	*
	MMRF_1433_2_BM			NA	0.82	2.04	101.077	101.052	68	80	*
	MMRF_1433_5_BM			NA	0.97	1.99	98.9353	98.9144	75	80	*
44	MMRF_1534_1_BM			NA	0.92	2.09	68.8352	68.822	54	63	*
	MMRF_1534_5_BM			NA	0.92	2.06	101.302	101.277	78	63	*
45	MMRF_1565_1_BM			NA	0.94	2.06	120.672	120.637	78	63	*
	MMRF_1565_3_BM			NA	0.86	2.1	117.261	117.218	84	63	*
46	MMRF_1587_1_BM			NA	0.98	1.92	116.207	116.174	89	97	*
	MMRF_1587_2_BM			NA	0.95	1.96	108.67	108.652	79	97	*
47	MMRF_1627_1_BM			NA	0.97	2.03	127.851	127.806	78	76	*
	MMRF_1627_3_BM			NA	0.95	2.04	112.33	112.225	72	76	*
48	MMRF_1639_1_BM			NA	0.96	2.45	67.8446	67.8172	43	69	*
	MMRF_1639_3_BM			NA	0.95	2.55	100.579	100.56	74	69	*
49	MMRF_1656_1_BM			NA	0.89	2.26	82.8716	82.8289	59	59	*
	MMRF_1656_4_BM			NA	0.95	2.21	113.361	113.337	85	59	*
50	MMRF_1671_1_BM			NA	0.95	2.14	115.744	115.7	89	100	*
	MMRF_1671_5_BM			NA	0.87	2.09	117.149	117.105	83	100	*
51	MMRF_1700_1_BM			NA	0.91	2.26	98.4687	98.4345	61	72	*
	MMRF_1700_2_BM			NA	0.84	2.36	102.818	102.791	79	72	*
52	MMRF_1739_1_BM			NA	0.97*	2.5*	132.841	132.809	103	114	*
	MMRF_1739_2_BM			NA	0.93*	2.4*	101.59	101.565	74	114	*
53	MMRF_1795_1_BM			NA	0.97	2.63	109.348	109.305	67	72	*
	MMRF_1795_2_BM			NA	0.93	2.6	99.7988	99.77	73	72	*
54	MMRF_1908_1_BM			NA	0.91	1.84	116.69	116.652	68	62	*
	MMRF_1908_3_BM			NA	0.98	1.94	127.041	126.997	85	62	*
55	MMRF_1931_1_BM			NA	0.83	2.23	81.1561	81.1262	50	50	*
	MMRF_1931_2_BM			NA	0.86	2.16	118.53	118.501	81	50	*
56	MMRF_1992_1_BM			NA	0.94*	2.2*	116.779	116.726	75	67	*
	MMRF_1992_2_BM			NA	0.93*	2.2*	110.49	110.327	74	67	*
57	MMRF_2059_1_BM			NA	0.88	2.03	99.5779	99.5462	63	72	*
	MMRF_2059_2_BM			NA	0.95	2.47	119.918	119.872	84	72	*
58	MMRF_2089_1_BM			NA	0.75	2.81	96.4766	96.4449	60	67	*
	MMRF_2089_2_BM			NA	0.86	2.6	110.533	110.509	69	67	*
59	MMRF_2122_1_BM			NA	0.96	1.92	109.876	109.842	68	54	*
	MMRF_2122_3_BM			NA	0.91	1.89	115.687	115.66	79	54	*
60	MMRF_2126_1_BM			NA	0.95	2.42	101.551	101.502	62	159	*
	MMRF_2126_2_BM			NA	0.97	2.44	97.3435	97.3146	64	159	*
61	MMRF_2194_1_BM			NA	0.84	1.93	96.6468	96.6124	61	62	*
	MMRF_2194_2_BM			NA	0.75	1.95	111.735	111.708	76	62	*
62	MMRF_2328_1_BM			NA	0.8	2.17	140.721	140.685	87	80	*
	MMRF_2328_2_BM			NA	0.9	2.06	100.46	100.437	75	80	*
63	MMRF_2373_1_BM			NA	0.96	2.06	109.776	109.735	68	73	*
	MMRF_2373_2_BM			NA	0.98	2.01	139.169	139.138	93	73	*
64	MMRF_2401_1_BM			NA	0.89	1.96	133.38	133.348	86	79	*
	MMRF_2401_2_BM			NA	0.87	2	115.619	115.593	73	79	*
65	MMRF_2523_1_BM			NA	0.98	2.35	103.592	103.576	79	88	*
	MMRF_2523_2_BM			NA	0.96	2.29	105.313	105.275	73	88	*
66	MMRF_2562_1_BM			NA	0.93	2.17	94.7287	94.7076	62	69	*
	MMRF_2562_2_BM			NA	0.87	3.76	121.466	121.423	83	69	*
67	MMRF_2601_1_BM			NA	0.9	2.26	98.91	98.8754	63	69	*
	MMRF_2601_2_BM			NA	0.92	2.18	127.37	127.321	85	69	*

## Sheet: Table S3A
Table S3. A) Clinical data for the patients included ifrom St.Olavs hospital and Rotterdam (in-house cohort).
S: Sample, TSD: Time since diagnosis. D = Diagnosis = diagnosis symptomatic MM (before first treatment). P = progression
Abnormalities FISH: * = tested for t(4;14) and del17 only. ** = tested for t(4;14), del17 and del13. *** = tested for t(4;14), del17, del13, t(11;14). $ = tested for del13, del17p, t(4;14), t(11;14), t(14;16). nd = not detected
Patient	Patient age	Sex	Ig class	light chain	Abnormalities FISH	ISS	R-ISS	Response initial treatment	S1 - TSD	Treatment prior to S1	IMID received S1-2	PI received S1-2	HDM received S1-2	Intervening treatment* S1-S2	Best response S1-S2	Interval S1-S2 (months)	IMID received S2-3	PI received S2-3	HDM received S2-3	Intervening treatment S2-S3	Best response S2-S3	Interval S2-S3 (months)	Intervening treatment S3-S4	Best response S3-S4	Intervening treatment S4-S5	PFS, months	death occured (y=1)	OS, months
17	84	Male	IgA	Lambda	del17p*	3	3	PR	0	0	x			MPR	PR	7										6	1	8
19	66	Female	IgA	Kappa	nd *	3		VGPR	0	0		x	x	VCD/HDM	VGPR	35					VGPR					32	1	40
15	67	Male	IgA	Kappa	t(4;14)*	3	3	VGPR	0	0	x			MPR / R maint	VGPR	48		x		VCD	VGPR	13		PR		45	1	94
9	73	Female	IgG	Kappa	nd*	1	1	PR	0	0	x	x		MPT,VCD	PR	25					PR					27	0	71
14	77	Female	IgG	Kappa	del13**	2	2	VGPR	0	0				MP	VGPR	15		x		MPV	VGPR	24	CVD	PR		14	1	64
10	76	Female	IgA	Kappa	t(4;14)*	2		PR	0	0	x			MPR	PR	16					SD					11	1	34
18	68	Male	IgG	Kappa	nd*	1	1	VGPR	0	0		x		VCD	VGPR	17	x			RP, MPV	SD					16	1	31
7	78	Female		Lambda	del17p*	3	3	PR	0	0		x		CVD	PR	11										6	1	21
31	67	Male	IgG	Lambda	t(4;14)$	3	3	VGPR	0	0	x			MPT/T maint	VGPR	14		x		VRD	VGPR	5				12	1	19
20	54	Female	IgG	Kappa	t(11;14) ***	2	3	VGPR	0	0	x	x	x	CVD/HDM,MPV,TP,RP,CP	cCR	50					PR					13	1	52
4	52	Female	IgG	Lambda	t(11;14), del17 (21%), del13***	2	2	PR	0	0		x	x	VCD/HDM, MPV	PR	39										21	1	44
32	71	Female	IgG	Kappa	del13q$	2	2	VGPR	0	0	x			MPT/T maint	VGPR	18										18	1	18
13	65	Male	IgD	Lambda	nd**	3	2	VGPR	0	0	x	x	x	CD/HDM, MPV, CVD, MPT, RP	CR	70					VGPR					34	1	71
39	60	Male	IgG	Kappa	t(4;14)	2	2	VGPR	0	0		x	x	VCD/HDM	VGPR	15										10	1	25
23	58	Male	IgA	Kappa	nd$	1	1	VGPR	0	0	x	x		VCD/VMP/R maint	VGPR	25						38				25	1	76
24	62	Female	IgG	Kappa	t(11:14)$	3	2	PR	0	0	x	x		VCD,RD,cyclo, MPT	< PR	24					SD					2	1	34
25	49	Male	IgG	Kappa	nd$	2	2	PR	0	0	x	x	x	VCD, RD, VCD/HDM	PR	16		x		VTD		23				9	1	66
26	51	Male	IgA	Lambda	nd$	3	2	CR	0	0	x	x	x	VCD/HDM/R maint	CR	14						6				13	1	18
27	51	Male	IgG	Kappa	t(4;14)$	3	3	VGPR	0	0	x	x	x	VCD/HDM/VRD/R maint	VGPR	17						2				17	1	19
28	56	Male	IgG	Kappa	nd$	2	2	VGPR	0	0	x	x	x	VCD/HDM/VRD/R maint	VGPR	9										9	1	27
29	42	Male	IgG	Kappa	nd$	2	2	< PR	0	0		x		VCD/VMP	< PR	5										5	1	25
30	62	Female	IgG	Kappa	nd$	2	2	PR	0	0		x		VCD/VMP	PR	12										11	0	59
33	64	Female	IgG	Kappa	t(11;14), del13q$	2	2	< PR	0	0	x	x	x	VCD/HDM/R maint	<PR	18										16	1	39
3	48	Female	IgA	Kappa	del17*			CR	29	VD/HDM	x		x	VCD/HDM	CR	15					CR					26	1	111
8	50	Male	IgG	Lambda	nd*	1		PR	25	VCD/HDM	x	x		RD,VCD,pom,TD	SD	9										10	1	38
35	76	Female	IgG	Kappa	del13**	2		SD	48	MPR		x		MPV	VGPR	24										14	1	88
34	48	Male	IgG	Lambda	nd *	2	2	CR	113	CD/HDM,VCD/HDM	x			CTP	PR	9	x			RD	VGPR	7	VD	PR	dara	113	1	154
36	51	Male	IgG	Kappa	nd *			CR	138	vAD/HDM,CD/HDM	x	x		VCD,RD,RD	PR	36										60	1	245
5	61	Female	IgG	Lambda	nd *	2	2	VGPR	83	CD/HDM,MPT,VD,VMD		x		VD	PR	16										18	1	107
	C: cyclophosphamide
	D:dexamethasone
	P:prednisone
	V:velcade/bortezomib.
	R:revlimid/lenalidomide
	T:thalidomide
	pom:Imnovid/pomalidomide
	v:vincristin
	A:Adriamycine
	HDM:high dose melphalan (ASCT)
	benda:bendamustin

## Sheet: Table S3B
Table S3. B) Clinical data for the patients included from the IA13 CoMMpass study. FISHseq: Canonical Translocations identified by long-insert Whole Genome Sequencing. S:Sample, nd: not detected. NA: no data. Survival data was updated using the IA16 CoMMpass version.
Patient_ID	Patient Age	Sex	Ig class	light chain	FISHseq	CNV	ISS	R-ISS	IMID received S1-2	PI received S1-2	HDM received S1-2	Intervening treatment* S1-S2	Best response S1-S2	Interval S1-S2 (months)	Treatment S2-S3	Best response	Interval S2-S3	Treatment S3	Response	Interval S3-S4	Treatment S4	Response	PFS, months	death occured (y=1)	OS/Last follow-up (months)
40	69	Female	Unknown	Kappa	t(11;14)		1		x	x	x	VCD/VRCD/VCD/HDM/R/RD	VGPR	21	CarfIbu/CarfIbuD/CarfD	VGPR	12	PomDara	VGPR	21	SelD	VGPR	17.5082	0	71.9333
41	80	Male	IgA	Kappa	t(4;14)	del13q	2		x	x		VRD/VRCD/Carf/VRD/CarfT	VGPR	36	Dara	SD							18.0656	1	65.1667
42	75	Male	IgG	Kappa	nd	del13q	1			x		VCD/V	VGPR	30	VRD	VGPR							25.8689	1	67.2667
43	55	Male	IgG	Lambda	t(4;14)	del13q	1	2	x	x	x	VRD/HDM/HDM	VGPR	30	CarfRD/PomD/RPembD	PR	21	DIxaIDA	SD				28.9508	1	71.9667
44	64	Male	IgG	Kappa	t(11;14)		1	1	x	x	x	VRD/HDM/R/VenD	VGPR	45	Dara	PR							5.14754	0	71.2
45	39	Female	Unknown	Kappa	t(11;14)		1	1		x	x	VRD/HDM/R/VenD	sCR	36	CarfRD	VGPR							37.0492	0	42.7
46	74	Male	Unknown	Kappa	NA		3	2	x	x		VCD/VD/VCD/VRD	PR	18		NA							6.68852	1	20.9667
47	82	Female	Unknown	Lambda	t(4;14)		3	3	x	x		VD/R/RD/R	VGPR	21	R	VGPR							19.0492	1	52.4667
48	67	Female	Unknown	Kappa	nd	del13q	3	2	x	x		VD/R	VGPR	18	Pom	NA							17.4098	1	23.4667
49	70	Female	IgA	Lambda	nd		3	2	x	x	x	HDM/VRD/VCD	VGPR	18		NA							9.90164	1	17.4333
50	68	Male	IgG	Kappa	t(11;14)		1		x	x		VCD/R/CarfD/CarfPomD	PR	36	CarfPomD/Carf	SD							2.32787	0	65.2333
51	75	Male	IgG	Kappa	nd	del13q	3	2	x	x		VRD/VRCD/Carf/Pom	PR	18		NA							9.14754	1	18.9667
52	45	Female	IgG	Lambda	nd		3	2	x	x	x	VCD/VRCD/HDM/RD	CR	39	Dara/CarfPomD	PR							35.6066	0	65.8333
53	75	Female	IgG	Lambda	nd		3	2		x		CarfMPD	sCR	42		NA							42.3934	0	67
54	68	Female			t(6;14)	del13q	1	2	x		x	HDM/T	CR	33		NA							32.0656	0	45.3333
55	72	Female			nd		3	2		x		VMP	VGPR	18	RD	VGPR							17.0492	0	59.3333
56	53	Female	IgG	Kappa	t(11;14)		3	2	x	x	x	HDM	PR	15	RPanoD	PR							14.7541	0	51.1333
57	57	Male	IgG	Lambda	t(12;14)		3	2	x	x	x	HDM	sCR	27	CarfPomD	VGPR							26.1639	0	63.1333
58	66	Female			nd	del13q	3	2		x		VMP	VGPR	9	RD	PD							8.4918	1	14.9667
59	67	Female	IgA	Lambda	t(4;14)	del13q	2	2	x	x		VRD	VGPR	18	IxaRD	VGPR							11.4426	0	61.5667
60	70	Male	IgG	Kappa	t(14;20)		2		x	x		VRD/RD	PR	21		NA							11.377	1	18.8667
61	75	Male	Unknown	Kappa	t(11;14)	del17p	2	2		x		VMP	VGPR	15	RD	SD							14.5246	1	36.4667
62	66	Male	IgG	Kappa	t(4;14)	del13q	3	3	x	x		VCD/VD/RD	VGPR	27	RD	PD							20.918	1	32.5333
63	67	Male	Unknown	Kappa	t(8;14)		1	2	x	x	x	HDM	PD	15	CarfRD	PD							2.59016	1	18.0667
64	64	Male			t(4;14)	del13q	3	3	x	x		VTD	PD	3	VCD	SD							2.65574	1	12.9667
65	55	Female	IgA	Lambda	nd		3		x	x		VD/VRD	VGPR	24	VD	NA							19.1475	1	22.2
66	66	Male	Unknown	Kappa	nd	del13q	2	2	x	x		VRD/CarfD	PR	21		NA							6.52459	1	40.3
67	70	Female			nd	del13q	2	2		x		VMP	VGPR	18	RD	PR							18.8525	0	49.8
	*Treatment:
	C: cyclophosphamide
	D:dexamethasone
	P:prednisone
	V:velcade/bortezomib.
	R:revlimid/lenalidomide
	T:thalidomide
	Pom:Imnovid/pomalidomide
	HDM:high dose melphalan (ASCT)
	Carf: carfilzomib
	Pano: panobinostat
	Pemb: pembrolizumab
	Sel: selinexor
	IDA: IDASANUTLIN-D
	Ven: venetoclax
	Dara: daratumumab

## Sheet: Table S4
Table S4. Driver genes according to references*
Gene	Category
MAX	Driver gene
TP53	Driver gene
FAM46C	Driver gene
DIS3	Driver gene
BRAF	Driver gene
KRAS	Driver gene
NRAS	Driver gene
TRAF3	Driver gene
DUSP2	Driver gene
TCL1A	Driver gene
TRAF2	Driver gene
CYLD	Driver gene
LTB	Driver gene
HIST1H1E	Driver gene
BCL7A	Driver gene
SP140	Driver gene
NFKBIA	Driver gene
EGR1	Driver gene
PABPC1	Driver gene
PRKD2	Driver gene
TBC1D29	Driver gene
IRF4	Driver gene
RB1	Driver gene
TGDS	Driver gene
PTPN11	Driver gene
FUBP1	Driver gene
RPL5	Driver gene
FGFR3	Driver gene
SAMHD1	Driver gene
ACTG1	Driver gene
HIST1H1B	Driver gene
NFKB2	Driver gene
KMT2B	Driver gene
KLHL6	Driver gene
RASA2	Driver gene
PIM1	Driver gene
PRDM1	Driver gene
DTX1	Driver gene
SETD2	Driver gene
BHLHE41	Driver gene
RPL10	Driver gene
BTG1	Driver gene
RPS3A	Driver gene
CCND1	Driver gene
RPRD1B	Driver gene
HIST1H1D	Driver gene
ZNF292	Driver gene
RFTN1	Driver gene
CDKN1B	Driver gene
LCE1D	Driver gene
XBP1	Driver gene
IRF1	Driver gene
HIST1H2BK	Driver gene
POT1	Driver gene
HUWE1	Driver gene
UBR5	Driver gene
USP7	Driver gene
MAN2C1	Driver gene
MAML2	Driver gene
ABCF1	Driver gene
CDKN2C	Driver gene
ATM	Driver gene
KMT2C	Driver gene
CREBBP	Driver gene
ARID1A	Driver gene
ATRX	Driver gene
NF1	Driver gene
EP300	Driver gene
TET2	Driver gene
KDM5C	Driver gene
ARID2	Driver gene
DNMT3A	Driver gene
KDM6A	Driver gene
SF3B1	Driver gene
MAF	Driver gene
NCOR1	Driver gene
MAFB	Driver gene
IDH1	Driver gene
IDH2	Driver gene
PIK3CA	Driver gene
*Driver gene: Identified myeloma driver gene (Maura et al, Nature Communications, 2019; Waker B et al, Blood, 2018) [4,5]

## Sheet: Table S5
Table S5. Evolution patterns, SNVs and CNA in all samples
Patient_ID	Ig-T/HRD	Sample1	Sample2	Sample 3	Sample 4	Evolution pattern S1 - S2	Evolution pattern S2 - S3	Evolution pattern S3 - S4	Mutations/CNA# at Sample 1	Mutations/CNA# at Sample 2	Mutations#/CNA at Sample 3	Mutations/CNA# at Sample 4
31	t(4;14)	Diagnosis	Relapse 1	Relapse 2		Differential Clonal Response	Differential Clonal Response		PRKD2, NRAS G12D(sub) / gain 1q21	PRKD2, NRAS G12D /amp1q21	PRKD2, NRAS G12D / amp1q21
23	HRD	Diagnosis	Relapse 1	Relapse 2		Differential Clonal Response	Differential Clonal Response		BRAF(sub) / amp1q21	BRAF(sub), PTPN11*, KRAS Q61H(sub) / amp1q21	PTPN11(sub), KRAS Q61H(sub) / gain 1q21
26	HRD	Diagnosis	Relapse 1	Relapse 2		Differential Clonal Response	Differential Clonal Response		ATM, NCOR1, NRAS Q61K(sub) / gain 1q21	ATM, NCOR1 / gain 1q21	ATM, NCOR1, KRAS D119H(sub) / amp1q21
19	unknown	Diagnosis	Relapse 1			Differential Clonal Response			NRAS Q61K	NRAS Q61K/amp1q21
20	t(11;14)	Diagnosis	Relapse 6			Differential Clonal Response			PRKD2, KRAS A146P, FAM46C / gain 1q21	PRKD2, KRAS A146P, NCOR1(sub), TP53(sub), IRF4* / amp1q21
4	t(11;14)	Diagnosis	Relapse 3			Differential Clonal Response			POT1 / amp1q21, del1p22	CAND1 / gain1q21, del1p22
32	HRD	Diagnosis	Relapse 1			Differential Clonal Response			BRAF, KMT2C(InDel), RPL10(sub), UBR5(InDel, sub) / gain 1q21	BRAF, KMT2C(InDel), RPL10, RB1(sp), FAM46C(InDel, sub) / gain 1q21
13	unknown	Diagnosis	Relapse 5			Differential Clonal Response			DUSP2, NRAS Q61R, TET2(sp) / gain 1q21	DUSP2, NRAS Q61R, TET2(sp), IRF4, PSMD1(InDel,sub) / amp1q21
39	t(4;14)	Diagnosis	Relapse 1			Differential Clonal Response			KRAS A146V, HUWE1(InDel, sub)	KRAS A146V, IRF4* / gain 1q21
24	t(11;14)	Diagnosis	Relapse 2			Differential Clonal Response			GSPT1, UBR5(sp),SF3B1, KRAS Q61H, KRAS G13C (sub)	GSPT1, UBR5(sp,sub), SF3B1(sub), KRAS Q61H(sub), KRAS G13C, DIS3(sub)*
28	HRD	Diagnosis	Relapse 1			Differential Clonal Response			KRAS G12D, RFTN1, ZNF827, PIK3CA, KMT2B(sub) / amp1q21, del1p22	KRAS G12D, RFTN1, ZNF827, FAM46C / amp1q21, del1p22
33	t(11;14)	Diagnosis	Relapse 1			Differential Clonal Response			NRAS Q61K, ARID1A(InDel, sub), DIS3(InDel, sub)	NRAS Q61K(sub), KRAS Q61H(sub) / del1p22
43	t(4;14)	Diagnosis	Relapse	Relapse		Differential Clonal Response	Stable evolution		DIS3, PRKD2, TCL1A, RPL5(InDel, sub) / amp1q21	DIS3, PRKD2, TCL1A, RPL5(InDel, sub), ATM(sub) / amp1q21	DIS3, PRKD2,TCL1A, RPL5(InDel, sub), ATM / amp1q21
50	t(11;14)	Diagnosis	Relapse			Differential Clonal Response			KRAS Q61H / amp1q21	KRAS Q61H / amp1q21
54	t(6;14)	Diagnosis	Relapse			Differential Clonal Response			NRAS Q61R(sub), TRAF3(InDel) / gain1q21	NRAS Q61R, TRAF3(InDel) / amp1q21
42	HRD	Diagnosis	Relapse			Differential Clonal Response			ZNF292, IRF4(sub), TRAF3(sub) / gain1q21	ZNF292, NRAS Q61K / gain1q21
48	HRD	Diagnosis	Relapse			Differential Clonal Response			NRAS Q61K(sub), UBR5(sub) / gain1q21	NRAS Q61K, UBR5, RB1(sp) / amp1q21
49	HRD	Diagnosis	Relapse			Differential Clonal Response			KMT2C(sub), ZNF292(InDel) / del1p22, amp1q21	ZNF292(InDel), FAM46C, FGFR3, KRAS Q61H / del1p22, gain1q21
51	HRD	Diagnosis	Relapse			Differential Clonal Response			SAMHD1, NRAS Q61K(sub), PTPN11 / del1p22	SAMHD1, NRAS Q61K /del1p22, gain1q21
52	HRD	Diagnosis	Relapse			Differential Clonal Response			NRAS Q61R, NCOR1(sp), RPL10(sub)	NRAS Q61R, NCOR1(sp), RPL10, BHLHE41(InDel), CUL4B / gain1q21
53	HRD	Diagnosis	Relapse			Differential Clonal Response			/ gain1q21	TRAF3* / gain1q21
55	HRD	Diagnosis	Relapse			Differential Clonal Response			/ gain1q21	KRAS G13R(sub), NRAS G12D(sub) / gain1q21
58	HRD	Diagnosis	Relapse			Differential Clonal Response			TP53, BTG1, NRAS_G13R*/ gain1q21	TP53, BTG1, NRAS_Q61R*/ gain1q21
60	HRD	Diagnosis	Relapse			Differential Clonal Response				NRAS Q61K, EGR1, USP7 / gain1q21
65	HRD	Diagnosis	Relapse			Differential Clonal Response			NRAS_Q61H(sub), NRAS Q61K (sub-6%), KRAS G12S(sub)	NRAS_Q61K / del1p22, gain1q21
63	t(8;14)	Diagnosis	Relapse			Differential Clonal Response			TP53, UBE2G1(sub), IRF4, ZNF292(InDel) / del17p13§, gain1q21	TP53, UBE2G1, ZNF292(InDel) / del17p13§
46	unknown	Diagnosis	Relapse			Differential Clonal Response			KRAS G13D, SP140, HIST1H1B,BHLHE41(InDel, sub) / del1p22, gain1q21	KRAS G13D, SP140, HIST1H1B, BHLHE41(InDel, sub), UBR5(sub) /del1p22, amp1q21, del17p13
41	t(4;14)	Diagnosis	Relapse			Differential Clonal Response			/del1p22	/del17p13
47	t(4;14)	Diagnosis	Relapse			Differential Clonal Response			DUSP2, FAM46C(InDel) / del1p22, amp1q21	DUSP2, FAM46C(InDel), NFKBIA(InDel, sub) / del1p22, amp1q21
64	t(4;14)	Diagnosis	Relapse			Differential Clonal Response			FGFR3, EGR1, PRDM1(sub), CDKN1B / gain1q21, del1p22	FGFR3, EGR1, PRDM1(sub), CDKN1B(sub) / gain1q22, del1p22
15	HRD	Diagnosis	Relapse 1	Relapse 2		Linear evolution	Differential Clonal Response		NRAS Q61K /del1p22	NRAS Q61K, CUL4B(InDel, sub) /del1p22	KRAS G13D, CUL4B(InDel, sub), NRAS Q61K(sub) / del1p22
18	HRD	Diagnosis	Relapse 1	Relapse 4		Linear evolution	Differential Clonal Response		CYLD, USP7, RB1(InDel), XBP1(InDel, sub), NRAS G12A(sub), CDKN1B (sub)* / gain 1q21	CYLD, USP7, RB1(InDel), NRAS G12A / gain 1q21	CYLD, USP7, RB1(InDel), NRAS G12D, EP300, TP53/del17p, gain 1q21
25	HRD	Diagnosis	Relapse 2	Relapse 3		Linear evolution	Differential Clonal Response		NRAS Q61R	NRAS Q61R, UBR5(sub)	NRAS Q61R, UBRF(sub)
27	t(4;14)	Diagnosis	Relapse 1	Relapse 2		Linear evolution	Linear evolution		KRAS G12A, KLHL6 / amp1q21	KRAS G12A, KLHL6, IRF4 / amp1q21, del1p22	KRAS G12A, KLHL6, IRF4 / amp1q21, del1p22
40	t(11;14)	Diagnosis	Relapse	Relapse	Relapse	Linear evolution	Stable evolution	Stable evolution	BRAF	BRAF	BRAF	BRAF
9	t(11;14)	Diagnosis	Relapse 3			Linear evolution			KRAS G12S / gain 1q21	KRAS G12S / gain 1q21
44	t(11;14)	Diagnosis	Relapse			Linear evolution			TRAF3, BRAF	TRAF3, BRAF(sub), KRAS Q61L(sub)
61	t(11;14)	Diagnosis	Relapse			Linear evolution			ARID1A(InDel,sub) / del17p13	BRAF(sub), NRAS Y64D(sub)* / del17p13
57	t(12;14)	Diagnosis	Relapse			Linear evolution			ACTG1, USP7, DTX1, HIST1H1D, ARID1A(InDel,sub) / gain1q21	ACTG1, USP7, DTX1, HIST1H1D, RASA2(sub) / gain1q21
62	t(4;14)	Diagnosis	Relapse			Linear evolution			/ gain1q21, del1p22	SAMHD1, SETD2(sub) / gain1q21, del1p22
14	unknown	Diagnosis	Relapse 1	Relapse 2	Relapse 3	Stable evolution	Linear evolution	Stable evolution	DUSP2, KRAS Q61H, XBP1, TET2 / gain 1q21	DUSP2, KRAS Q61H, XBP1, TET2 /gain 1q21	TET2, DUSP2, KRAS Q61H, XBP1, EIF4A3(sub), CDKN1B(sub)*, SP140(InDel, sub) / gain 1q21	DUSP2, KRAS Q61H, XBP1, TET2, HUWE1(InDel, sub) / gain 1q21
17	t(11;14)	Diagnosis	Relapse 1			Stable evolution			BTG1, KRAS G12V, TP53 / del17p13	BTG1, KRAS G12V, TP53 / del17p13
10	t(4;14)	Diagnosis	Relapse 1			Stable evolution			DIS3, FGFR3(InDel, sub) / amp1q21, del1p22	DIS3, FGFR3(InDel, sub), NF1(sub)* / amp1q21, del1p22
7	unknown	Diagnosis	Relapse 1			Stable evolution			MAF, TCL1A /gain 1q21, del1p22, de17p13	MAF, TCL1A /gain 1q21, del1p22, del17p13
29	HRD	Diagnosis	Relapse 1			Stable evolution			KRAS G13D	KRAS G13D
30	HRD	Diagnosis	Relapse 1			Stable evolution			NRAS G13R, CYLD(sub)	NRAS G13R, CYLD(sub)
45	t(11;14)	Diagnosis	Relapse			Stable evolution			KRAS Q61H, DIS3(sub), HIST1H1D, RPL5	KRAS Q61H, DIS3(sub), HIST1H1D, RPL5, TP53(sub)*
56	t(11;14)	Diagnosis	Relapse			Stable evolution			KRAS Q61H, DUSP2, IRF4	KRAS Q61H, DUSP2, IRF4, KMT2C(InDel, sub)
66	HRD	Diagnosis	Relapse			Stable evolution			HIST1H1E / gain1q21	HIST1H1E, KRAS Q61L(sub) / amp1q21
67	HRD	Diagnosis	Relapse			Stable evolution			TRAF3, KRAS(InDel, sub)	TRAF3
59	t(4;14)	Diagnosis	Relapse			Stable evolution			HIST1H1B(InDel)	HIST1H1B(InDel)
35	HRD	Relapse 1	Relapse 2			Differential Clonal Response			NRAS Q61R(sub), SETX(sub)	NRAS Q61R
3	unknown	Relapse 1	Relapse 2			Linear evolution			NRAS G12D, FAM46C(InDel), NCOR1(sub), FUBP1(sub)	NRAS G12D, FAM46C(InDel), NCOR1(sub), FUBP1(sub)
8	t(11;14)	Relapse 1	Relapse 5			Linear evolution			NRAS Q61R, CCND1, DIS3, PRKD2, ARID1A(sub), USP7(sub), KMT2C(sub)	NRAS Q61R, CCND1, DIS3, PRKD2(sub), ARID1A, USP7, KMT2C
34	HRD	Relapse 2	Relapse 3	Relapse 4	Relapse 6	Differential Clonal Response	Differential Clonal Response	Stable evolution	ATM, FAM46C / gain 1q21	ATM, FAM46C / gain 1q21	ATM, FAM46C, CYLD (sub) / gain 1q21	ATM, FAM46C / gain 1q21
36	HRD	Relapse 2	Relapse 5			Linear evolution			NRAS Q61K, FUBP1(sub) / gain 1q21	NRAS Q61K, DTX1(sub)* / amp1q21
5	unknown	Relapse 5	Relapse 6			Differential Clonal Response			KRAS Q22K, SF3B1 / del1p22	KRAS Q22K, SF3B1(sub) / del1p22
# mutations/CNAs for all included tumor samples. Mutations included are 80 MM driver genes (Supplementary Table 4), non-italic, and mutations suggested to be involved in IMID/Proteasome Inhibitor drug resistance (REF [29,30,31] in manuscript), in italic. Only non-synonymous SNVs with CCF>5% and indels with VAF >5% are included, categorized to exonic or splicing(sp). SNVs with CCF < 60% or indels …
*Found at low frequency (<5 % CCF(SNVs)/AF(InDel) at another sample timepoint.
Red: appearing at progression, or increasing from subclonal to clonal (at least 5x increase), and increase from gain1q to amp1q. Blue: Decreasing (at least 5x) or lost at later stage, or change from an amp1q to an gain1q
Included CN abberations: del17p13(§=not affecting TP53 gene), del1p22, gain1q21(>2 copies), amp1q(>=4 copies, including CKS1B region)
Ig-T/HRD: cytogenetic subroup, see Supplementary Table S12.

## Sheet: Table S6
Table S6. List of all detected exonic and splicing SNVs in all samples in the in-house cohort
See excel file: "Table S6".

## Sheet: Table S7
Table S7. Genes differentially expressed between latest available progression sample and earliest(first) sample. For included samples, see Table S1. Only genes with Fold Change >1.5 and adj p-value<0.05 are shown.
GENE_ID	baseMean	log2FoldChange	FoldChange	pvalue	padj	symbol
ENSG00000171483	97.1926	3.34366	10.1518	5.45656e-17	1.20825e-12	NA
ENSG00000117148	357.658	4.75426	26.9884	1.04948e-11	7.74624e-08	ACTL8
ENSG00000007968	1762.43	1.24218	2.36555	9.69007e-12	7.74624e-08	E2F2
ENSG00000198681	565.593	2.5768	5.96615	2.33343e-11	1.03338e-07	MAGEA1
ENSG00000148773	2033.22	1.27535	2.42057	2.23373e-11	1.03338e-07	MKI67
ENSG00000214107	69.3014	3.95278	15.4848	4.18215e-11	1.31146e-07	MAGEB1
ENSG00000213401	178.927	3.304	9.87649	5.33043e-11	1.31146e-07	MAGEA12
ENSG00000221867	779.158	2.22375	4.67106	4.08693e-11	1.31146e-07	MAGEA3
ENSG00000089685	576.883	1.27154	2.41419	5.01442e-11	1.31146e-07	BIRC5
ENSG00000134802	218.481	1.64482	3.1271	6.89188e-11	1.52607e-07	SLC43A3
ENSG00000185527	33.1994	1.68354	3.21214	8.4847e-11	1.56564e-07	PDE6G
ENSG00000205730	190.179	1.67925	3.20261	8.36563e-11	1.56564e-07	ITPRIPL2
ENSG00000085840	239.118	1.0664	2.0942	1.17829e-10	1.86363e-07	ORC1
ENSG00000073111	1631.87	1.02596	2.03631	1.91304e-10	2.82404e-07	MCM2
ENSG00000088325	832.054	1.133	2.19315	2.10237e-10	2.90955e-07	TPX2
ENSG00000065833	295.878	1.29226	2.44912	2.74757e-10	3.57879e-07	ME1
ENSG00000097021	302.219	0.834118	1.78277	3.43818e-10	4.22953e-07	ACOT7
ENSG00000068489	322.381	1.09009	2.12887	3.71629e-10	4.33104e-07	PRR11
ENSG00000145386	377.044	1.16219	2.23798	4.14344e-10	4.58741e-07	CCNA2
ENSG00000265415	28.456	1.46984	2.7699	5.29647e-10	5.20917e-07	NA
ENSG00000171848	2580.46	1.21287	2.31798	5.41078e-10	5.20917e-07	RRM2
ENSG00000146670	645.004	1.09486	2.13592	5.91881e-10	5.46084e-07	CDCA5
ENSG00000148200	147.69	1.21378	2.31945	6.97085e-10	6.17422e-07	NR6A1
ENSG00000138031	966.037	0.85607	1.8101	9.11217e-10	7.76042e-07	ADCY3
ENSG00000137807	440.992	1.08013	2.11423	9.49062e-10	7.78337e-07	KIF23
ENSG00000133019	282.849	1.79992	3.48201	1.34658e-09	1.0649e-06	CHRM3
ENSG00000166851	415.787	1.15007	2.21925	1.55224e-09	1.14571e-06	PLK1
ENSG00000103522	172.457	1.91138	3.7617	1.85895e-09	1.28633e-06	IL21R
ENSG00000013810	849.772	0.857707	1.81216	1.8015e-09	1.28633e-06	TACC3
ENSG00000073008	139.215	1.39057	2.62182	1.97703e-09	1.32659e-06	PVR
ENSG00000072110	310.811	1.42622	2.68742	2.26142e-09	1.47278e-06	ACTN1
ENSG00000099399	225.524	2.87105	7.31595	2.66546e-09	1.63948e-06	MAGEB2
ENSG00000176890	1549.97	1.07186	2.10214	2.60329e-09	1.63948e-06	TYMS
ENSG00000232775	28.8896	1.78468	3.44542	2.88514e-09	1.72664e-06	BMS1P22
ENSG00000186185	277.58	1.25135	2.38064	3.13973e-09	1.82955e-06	KIF18B
ENSG00000251026	60.6608	1.57984	2.98938	3.53047e-09	1.95438e-06	NA
ENSG00000154839	321.845	1.12158	2.17585	3.89851e-09	2.10548e-06	SKA1
ENSG00000164687	644.844	0.888568	1.85134	4.6381e-09	2.44527e-06	FABP5
ENSG00000162063	255.746	1.02528	2.03536	6.35667e-09	3.199e-06	CCNF
ENSG00000126890	558.162	2.41851	5.3462	7.91045e-09	3.80785e-06	CTAG2
ENSG00000175063	254.591	1.13218	2.19189	8.72772e-09	3.96637e-06	UBE2C
ENSG00000140859	225.512	1.11957	2.17283	8.70721e-09	3.96637e-06	KIFC3
ENSG00000117399	382.961	1.10095	2.14495	8.77714e-09	3.96637e-06	CDC20
ENSG00000165124	39.5581	1.36488	2.57555	9.51673e-09	4.21458e-06	SVEP1
ENSG00000111206	726.62	1.00793	2.01102	1.04544e-08	4.53906e-06	FOXM1
ENSG00000150471	203.142	2.30178	4.93065	1.15217e-08	4.90623e-06	ADGRL3
ENSG00000129173	204.33	1.20592	2.30684	1.17893e-08	4.92549e-06	E2F8
ENSG00000149635	284.475	2.32161	4.9989	1.32075e-08	5.4158e-06	OCSTAMP
ENSG00000127564	410.042	1.19837	2.2948	1.35155e-08	5.44134e-06	PKMYT1
ENSG00000233515	48.6901	1.56195	2.95253	1.895e-08	7.49304e-06	LINC01518
ENSG00000077238	420.472	1.35075	2.55044	1.93086e-08	7.50087e-06	IL4R
ENSG00000162073	315.607	0.987589	1.98287	1.98248e-08	7.56864e-06	PAQR4
ENSG00000029153	213.955	1.36308	2.57234	2.35e-08	8.62029e-06	ARNTL2
ENSG00000204410	883.646	0.630231	1.54781	2.37474e-08	8.62029e-06	MSH5
ENSG00000155659	122.691	1.72441	3.30445	3.35343e-08	1.19766e-05	VSIG4
ENSG00000187741	759.385	0.744848	1.6758	3.50338e-08	1.23136e-05	FANCA
ENSG00000225210	1016.61	0.932132	1.90809	3.85582e-08	1.33405e-05	DUXAP9
ENSG00000170927	118.592	1.55337	2.93502	4.29259e-08	1.41867e-05	PKHD1
ENSG00000126215	479.188	0.611805	1.52817	4.22185e-08	1.41867e-05	XRCC3
ENSG00000167513	375.298	1.05352	2.07559	4.45178e-08	1.44964e-05	CDT1
ENSG00000152969	22.0484	1.93716	3.82951	4.57934e-08	1.46957e-05	JAKMIP1
ENSG00000206195	582.162	1.08036	2.11456	4.83567e-08	1.50811e-05	DUXAP8
ENSG00000126752	397.7	2.11987	4.34656	5.01638e-08	1.52161e-05	SSX1
ENSG00000080986	463.185	0.9355	1.91255	4.96394e-08	1.52161e-05	NDC80
ENSG00000075218	237.103	0.96606	1.9535	5.5686e-08	1.6456e-05	GTSE1
ENSG00000166049	104.161	4.28708	19.5227	5.83944e-08	1.68571e-05	PASD1
ENSG00000104738	1688.11	0.803392	1.7452	5.90827e-08	1.68571e-05	MCM4
ENSG00000090889	292.694	1.17516	2.25817	6.46636e-08	1.78981e-05	KIF4A
ENSG00000204379	249.409	1.77577	3.4242	6.71097e-08	1.81221e-05	XAGE1A
ENSG00000189159	893.776	0.710797	1.63671	6.67136e-08	1.81221e-05	JPT1
ENSG00000130675	21.8977	1.67882	3.20167	7.16303e-08	1.91097e-05	MNX1
ENSG00000099194	1183.37	1.12645	2.18322	8.78136e-08	2.261e-05	SCD
ENSG00000137766	168.818	1.96969	3.91684	9.19888e-08	2.34127e-05	UNC13C
ENSG00000005189	140.316	0.924188	1.89762	9.4755e-08	2.38427e-05	REXO5
ENSG00000137804	1341.17	0.884383	1.84597	9.94693e-08	2.47477e-05	NUSAP1
ENSG00000092853	264.555	1.03176	2.04452	1.01299e-07	2.49229e-05	CLSPN
ENSG00000117632	3239.8	0.867332	1.82429	1.04237e-07	2.53641e-05	STMN1
ENSG00000182583	35.8499	1.89423	3.71724	1.06873e-07	2.54462e-05	VCX
ENSG00000142945	294.163	1.05595	2.07909	1.06293e-07	2.54462e-05	KIF2C
ENSG00000135476	433.595	0.983798	1.97767	1.12142e-07	2.64167e-05	ESPL1
ENSG00000134690	347.076	1.00257	2.00357	1.2449e-07	2.78443e-05	CDCA8
ENSG00000198033	95.9595	4.29135	19.5806	1.2953e-07	2.82215e-05	TUBA3C
ENSG00000185480	226.393	0.695738	1.61971	1.3e-07	2.82215e-05	PARPBP
ENSG00000197172	685.189	1.72745	3.31142	1.48781e-07	3.1985e-05	MAGEA6
ENSG00000149503	705.533	0.671179	1.59237	1.50565e-07	3.20573e-05	INCENP
ENSG00000164045	381.533	0.790484	1.72965	1.60629e-07	3.38743e-05	CDC25A
ENSG00000118655	139.268	0.729471	1.65803	1.62847e-07	3.4018e-05	DCLRE1B
ENSG00000038945	218.911	1.20489	2.3052	1.68925e-07	3.46662e-05	MSR1
ENSG00000143228	397.959	1.08288	2.11826	1.87693e-07	3.77826e-05	NUF2
ENSG00000137310	946.905	0.820273	1.76574	2.00534e-07	4.00039e-05	TCF19
ENSG00000225518	17.486	1.10847	2.15617	2.2186e-07	4.23504e-05	NA
ENSG00000244306	677.925	0.870805	1.82868	2.21426e-07	4.23504e-05	DUXAP10
ENSG00000108175	1989.93	0.959856	1.94512	2.34197e-07	4.39476e-05	ZMIZ1
ENSG00000121152	284.336	0.961125	1.94683	2.49547e-07	4.64346e-05	NCAPH
ENSG00000075702	526.277	0.804632	1.7467	2.53403e-07	4.67592e-05	WDR62
ENSG00000269404	100.252	1.66367	3.1682	2.60027e-07	4.7585e-05	SPIB
ENSG00000173638	591.337	0.73671	1.66637	2.70887e-07	4.87662e-05	SLC19A1
ENSG00000146918	1149.86	0.781042	1.71837	2.75188e-07	4.91411e-05	NCAPG2
ENSG00000130881	41.76	1.54991	2.92798	3.05812e-07	5.41728e-05	LRP3
ENSG00000137558	111.294	1.89351	3.71538	3.29565e-07	5.74611e-05	PI15
ENSG00000118513	283.125	1.20342	2.30286	3.55118e-07	6.07797e-05	MYB
ENSG00000101057	2052.91	0.87682	1.83632	3.56378e-07	6.07797e-05	MYBL2
ENSG00000196230	13329.5	0.596581	1.51213	3.71121e-07	6.2348e-05	TUBB
ENSG00000186567	37.7024	1.15784	2.23123	3.92412e-07	6.43643e-05	CEACAM19
ENSG00000173083	293.445	1.21063	2.31439	4.31995e-07	6.89948e-05	HPSE
ENSG00000051180	196.749	0.914009	1.88427	4.30667e-07	6.89948e-05	RAD51
ENSG00000160949	778.208	0.686143	1.60898	4.33107e-07	6.89948e-05	TONSL
ENSG00000179750	548.648	0.842236	1.79283	4.36859e-07	6.90955e-05	APOBEC3B
ENSG00000170627	459.949	1.301	2.464	4.58444e-07	7.19952e-05	GTSF1
ENSG00000136982	130.594	1.13532	2.19667	4.66167e-07	7.26926e-05	DSCC1
ENSG00000272872	82.2249	1.33537	2.52339	5.02538e-07	7.48195e-05	NA
ENSG00000137486	65.8342	1.28849	2.44271	5.03922e-07	7.48195e-05	ARRB1
ENSG00000175489	103.021	1.24249	2.36607	5.136e-07	7.48195e-05	LRRC25
ENSG00000126787	334.971	1.09076	2.12987	5.11773e-07	7.48195e-05	DLGAP5
ENSG00000101447	103.631	1.03217	2.0451	5.06587e-07	7.48195e-05	FAM83D
ENSG00000147443	211.506	0.971302	1.96061	5.09351e-07	7.48195e-05	DOK2
ENSG00000181019	67.9306	0.941775	1.92089	4.955e-07	7.48195e-05	NQO1
ENSG00000122952	590.287	0.916128	1.88704	5.16975e-07	7.48195e-05	ZWINT
ENSG00000152910	61.7736	3.19993	9.18912	5.37969e-07	7.73522e-05	CNTNAP4
ENSG00000178999	260.318	0.973264	1.96328	5.51013e-07	7.87166e-05	AURKB
ENSG00000136167	5383.19	1.09966	2.14305	5.62261e-07	7.98087e-05	LCP1
ENSG00000019169	35.9624	1.7861	3.44882	5.66542e-07	7.9904e-05	MARCO
ENSG00000204382	256.196	1.59488	3.02069	5.71627e-07	8.01109e-05	XAGE1B
ENSG00000166415	179.962	1.77693	3.42697	5.83264e-07	8.12278e-05	WDR72
ENSG00000205777	763.107	2.15051	4.43984	5.92977e-07	8.15545e-05	GAGE1
ENSG00000140525	1613.93	0.685732	1.60852	6.38562e-07	8.67464e-05	FANCI
ENSG00000071967	173.506	0.942892	1.92238	7.13528e-07	9.46087e-05	CYBRD1
ENSG00000167900	616.15	0.961843	1.9478	7.29212e-07	9.4982e-05	TK1
ENSG00000159259	289.625	0.661517	1.58175	7.27239e-07	9.4982e-05	CHAF1B
ENSG00000135451	310.923	0.934439	1.91115	7.43379e-07	9.6261e-05	TROAP
ENSG00000149742	63.1877	2.29349	4.90241	7.69577e-07	9.81946e-05	SLC22A9
ENSG00000175832	107.182	1.36626	2.57802	7.76049e-07	9.81946e-05	ETV4
ENSG00000170312	403.217	0.963006	1.94937	7.72461e-07	9.81946e-05	CDK1
ENSG00000122966	369.831	1.02236	2.03123	8.39696e-07	0.000105644	CIT
ENSG00000009694	235.232	1.54314	2.91428	9.27161e-07	0.000115338	TENM1
ENSG00000138092	349.067	0.682129	1.60451	9.40601e-07	0.000116356	CENPO
ENSG00000101412	910.371	0.914805	1.88531	9.8245e-07	0.00012019	E2F1
ENSG00000100350	560.418	0.750019	1.68182	1.03153e-06	0.000124136	FOXRED2
ENSG00000166111	284.279	1.0948	2.13583	1.09649e-06	0.000129838	SVOP
ENSG00000122254	39.7084	1.65256	3.14391	1.13881e-06	0.000134131	HS3ST2
ENSG00000160957	747.721	0.846908	1.79864	1.15409e-06	0.000135212	RECQL4
ENSG00000117650	221.119	1.03523	2.04944	1.16367e-06	0.000135616	NEK2
ENSG00000160183	454.763	1.73004	3.31736	1.22101e-06	0.000140328	TMPRSS3
ENSG00000237649	529.943	0.916086	1.88699	1.22311e-06	0.000140328	KIFC1
ENSG00000213658	389.743	0.611674	1.52803	1.21435e-06	0.000140328	LAT
ENSG00000158528	291.138	2.12946	4.37553	1.24631e-06	0.000140801	PPP1R9A
ENSG00000110400	469.29	0.801594	1.74303	1.23567e-06	0.000140801	NECTIN1
ENSG00000100297	2175.22	0.606697	1.52277	1.24607e-06	0.000140801	MCM5
ENSG00000162512	468.909	0.962545	1.94874	1.25991e-06	0.000141616	SDC3
ENSG00000176887	65.6642	1.91796	3.77889	1.26632e-06	0.000141617	SOX11
ENSG00000227507	136.35	1.57658	2.98262	1.29324e-06	0.00014364	LTB
ENSG00000163040	39.8803	1.00346	2.0048	1.29739e-06	0.00014364	CCDC74A
ENSG00000103811	1551.99	1.05453	2.07704	1.35356e-06	0.000148375	CTSH
ENSG00000054392	173.178	1.23455	2.35309	1.39187e-06	0.000151823	HHAT
ENSG00000216490	2747.08	0.76629	1.70089	1.41894e-06	0.000154017	IFI30
ENSG00000152270	312.276	1.17246	2.25396	1.46822e-06	0.000158589	PDE3B
ENSG00000088827	182.065	1.42745	2.68972	1.51424e-06	0.000162682	SIGLEC1
ENSG00000115919	269.145	0.950731	1.93285	1.52081e-06	0.000162682	KYNU
ENSG00000174371	317.103	0.982991	1.97656	1.54409e-06	0.000164379	EXO1
ENSG00000143344	311.728	1.00261	2.00362	1.59027e-06	0.000168485	RGL1
ENSG00000173157	73.3003	1.76948	3.40932	1.65336e-06	0.00017269	ADAMTS20
ENSG00000231976	170.39	1.49034	2.80954	1.70197e-06	0.000175499	NA
ENSG00000142731	333.74	0.835758	1.78479	1.70403e-06	0.000175499	PLK4
ENSG00000161888	245.557	1.00893	2.01242	1.77894e-06	0.000182366	SPC24
ENSG00000135144	521.777	1.3859	2.61335	1.79735e-06	0.000183404	DTX1
ENSG00000132646	2071.49	0.646986	1.56589	1.80845e-06	0.00018369	PCNA
ENSG00000171241	753.257	0.902214	1.86893	1.95793e-06	0.000196174	SHCBP1
ENSG00000074416	765.617	0.893074	1.85713	1.9818e-06	0.000196785	MGLL
ENSG00000157456	439.53	0.887497	1.84996	2.02726e-06	0.000198782	CCNB2
ENSG00000007038	57.3406	2.30401	4.9383	2.12399e-06	0.000206278	PRSS21
ENSG00000267508	56.303	1.29769	2.45835	2.15788e-06	0.000208138	ZNF285
ENSG00000046774	333.275	1.18017	2.26604	2.16193e-06	0.000208138	MAGEC2
ENSG00000138160	755.09	0.80065	1.74189	2.30722e-06	0.000218328	KIF11
ENSG00000198185	67.6688	1.50757	2.84331	2.3906e-06	0.000223355	ZNF334
ENSG00000147536	222.49	0.884439	1.84605	2.40212e-06	0.000223488	GINS4
ENSG00000127586	833.189	0.689747	1.613	2.48257e-06	0.000230006	CHTF18
ENSG00000198930	90.0489	1.90945	3.75666	2.51902e-06	0.000232411	CSAG1
ENSG00000170049	42.3134	0.810855	1.75425	2.53269e-06	0.000232703	KCNAB3
ENSG00000144045	85.8631	1.23608	2.35557	2.56257e-06	0.000234326	DQX1
ENSG00000104147	133.053	0.96878	1.95718	2.71493e-06	0.000242142	OIP5
ENSG00000108797	1389.02	0.757784	1.69089	2.71313e-06	0.000242142	CNTNAP1
ENSG00000183763	150.766	0.673391	1.59482	2.72291e-06	0.000242142	TRAIP
ENSG00000162769	389.542	0.586074	1.50116	2.74755e-06	0.000243356	FLVCR1
ENSG00000123485	362.276	0.909321	1.87816	3.06415e-06	0.000266076	HJURP
ENSG00000236362	219.328	2.49084	5.62104	3.08074e-06	0.000266472	GAGE2C
ENSG00000215269	219.323	2.48898	5.61381	3.1138e-06	0.000267244	GAGE4
ENSG00000183844	279.761	1.76793	3.40565	3.12788e-06	0.000267416	FAM3B
ENSG00000259863	111.596	1.92733	3.80351	3.22925e-06	0.00027502	NA
ENSG00000267284	22.8226	1.32158	2.49939	3.246e-06	0.000275388	NA
ENSG00000157193	857.971	0.611117	1.52744	3.51386e-06	0.000292898	LRP8
ENSG00000152253	133.116	1.17499	2.25791	3.59619e-06	0.000297128	SPC25
ENSG00000261008	16.4818	1.22415	2.33618	3.64605e-06	0.000299017	LINC01572
ENSG00000253301	37.8953	1.60966	3.05181	3.66392e-06	0.000299374	LINC01606
ENSG00000065328	219.521	1.02837	2.03972	3.70454e-06	0.00030158	MCM10
ENSG00000204832	119.87	1.48253	2.79439	3.79167e-06	0.000305174	ST8SIA6-AS1
ENSG00000164236	652.621	1.45033	2.7327	3.79553e-06	0.000305174	ANKRD33B
ENSG00000011677	137.719	1.43147	2.69722	3.77454e-06	0.000305174	GABRA3
ENSG00000115163	117.095	1.1076	2.15486	3.80382e-06	0.000305174	CENPA
ENSG00000109805	526.671	0.853777	1.80723	3.90642e-06	0.000312152	NCAPG
ENSG00000047597	991.343	0.650436	1.56964	3.91899e-06	0.000312152	XK
ENSG00000198554	243.5	0.970841	1.95998	4.02484e-06	0.000318293	WDHD1
ENSG00000131747	1365.12	1.0508	2.07168	4.10339e-06	0.00032335	TOP2A
ENSG00000137812	664.099	0.793227	1.73295	4.16169e-06	0.000326781	KNL1
ENSG00000084453	149.581	1.69645	3.24102	4.24561e-06	0.000332193	SLCO1A2
ENSG00000112984	209.368	1.04071	2.05724	4.29205e-06	0.000334644	KIF20A
ENSG00000000938	436.322	1.3381	2.52817	4.34653e-06	0.000337702	FGR
ENSG00000168843	295.694	1.47371	2.77736	4.53658e-06	0.000350012	FSTL5
ENSG00000258592	8.93366	1.7157	3.28456	4.7109e-06	0.000358465	NA
ENSG00000092068	91.6873	1.43865	2.71066	4.70579e-06	0.000358465	SLC7A8
ENSG00000167703	979.891	0.675527	1.59718	5.28319e-06	0.000393823	SLC43A2
ENSG00000134780	20.9676	1.60247	3.03663	5.37799e-06	0.000398277	DAGLA
ENSG00000077585	80.1425	1.18381	2.27176	5.41291e-06	0.000398567	GPR137B
ENSG00000183856	275.034	0.93437	1.91106	5.55436e-06	0.000407252	IQGAP3
ENSG00000179455	90.8861	1.57214	2.97346	5.9932e-06	0.000436537	MKRN3
ENSG00000133048	72.4473	1.49824	2.82498	6.06498e-06	0.000438879	CHI3L1
ENSG00000203760	161.814	0.700056	1.62457	6.23414e-06	0.00044819	CENPW
ENSG00000162062	158.333	0.985466	1.97995	6.33038e-06	0.000451392	TEDC2
ENSG00000106789	100.457	0.903406	1.87048	6.33984e-06	0.000451392	CORO2A
ENSG00000106536	48.8361	1.70876	3.2688	6.39287e-06	0.000453107	POU6F2
ENSG00000180644	110.502	1.39978	2.63861	6.40485e-06	0.000453107	PRF1
ENSG00000251003	39.0669	1.97478	3.93069	6.4634e-06	0.000453999	NA
ENSG00000008517	920.366	1.48881	2.80657	6.47475e-06	0.000453999	IL32
ENSG00000167895	2489.43	1.13285	2.19291	6.49329e-06	0.000453999	TMC8
ENSG00000111665	305.743	0.687581	1.61058	7.02434e-06	0.000481548	CDCA3
ENSG00000139734	154.972	0.862142	1.81774	7.05798e-06	0.000482361	DIAPH3
ENSG00000138772	204.377	1.33637	2.52515	7.35449e-06	0.000498014	ANXA3
ENSG00000152092	150.919	2.15302	4.44757	7.6074e-06	0.000508604	ASTN1
ENSG00000167210	12.1205	1.50426	2.83679	7.60002e-06	0.000508604	LOXHD1
ENSG00000125898	115.957	0.597831	1.51344	7.76567e-06	0.000516382	FAM110A
ENSG00000110080	182.15	0.699701	1.62417	7.81867e-06	0.00051835	ST3GAL4
ENSG00000179855	22.5549	1.89629	3.72255	7.84262e-06	0.000518386	GIPC3
ENSG00000250337	550.448	0.980112	1.97262	7.92799e-06	0.000520918	PURPL
ENSG00000122547	74.348	1.07983	2.11379	7.98222e-06	0.00052293	EEPD1
ENSG00000088882	149.821	1.85621	3.62055	8.30129e-06	0.000537102	CPXM1
ENSG00000173894	76.7198	1.35333	2.55501	8.37088e-06	0.000537265	CBX2
ENSG00000144354	41.5021	1.50978	2.84767	8.538e-06	0.000543267	CDCA7
ENSG00000224738	12.3747	1.00919	2.01277	8.49209e-06	0.000543267	NA
ENSG00000169750	48.8682	0.766535	1.70118	9.04747e-06	0.000570764	RAC3
ENSG00000160298	230.294	0.706678	1.63204	9.11859e-06	0.000573616	C21orf58
ENSG00000164756	51.1505	1.96709	3.9098	9.26755e-06	0.000581336	SLC30A8
ENSG00000184451	664.83	0.951469	1.93384	1.00314e-05	0.000622198	CCR10
ENSG00000178562	1615.36	1.04922	2.0694	1.01042e-05	0.000624963	CD28
ENSG00000105011	616.761	0.749154	1.68081	1.04018e-05	0.000634904	ASF1B
ENSG00000198826	958.715	0.689342	1.61255	1.04004e-05	0.000634904	ARHGAP11A
ENSG00000100206	71.8641	1.18871	2.27949	1.07549e-05	0.000652452	DMC1
ENSG00000188130	544.212	0.922212	1.89502	1.08974e-05	0.000657494	MAPK12
ENSG00000106462	1187.92	0.593417	1.50882	1.10625e-05	0.000662045	EZH2
ENSG00000183549	29.9996	1.33129	2.51628	1.11933e-05	0.00066803	ACSM5
ENSG00000163462	71.9228	1.13892	2.20216	1.12228e-05	0.00066803	TRIM46
ENSG00000077152	363.966	0.781316	1.7187	1.15646e-05	0.000682865	UBE2T
ENSG00000158639	491.962	1.89732	3.72519	1.16806e-05	0.000686056	PAGE5
ENSG00000177465	23.5594	1.35409	2.55635	1.18107e-05	0.000690246	ACOT4
ENSG00000169059	52.1711	1.92582	3.79953	1.1895e-05	0.000690373	VCX3A
ENSG00000136492	247.57	0.754476	1.68702	1.18609e-05	0.000690373	BRIP1
ENSG00000119403	1136.45	0.715073	1.64157	1.191e-05	0.000690373	PHF19
ENSG00000253706	47.5676	1.472	2.77407	1.24592e-05	0.000718449	NA
ENSG00000140968	170.222	1.18646	2.27593	1.31601e-05	0.000751043	IRF8
ENSG00000225548	33.5142	1.74284	3.34694	1.38839e-05	0.00078627	LINC01980
ENSG00000073282	43.7976	1.29872	2.46011	1.41644e-05	0.000797614	TP63
ENSG00000188404	2146.38	1.16358	2.24012	1.41923e-05	0.000797614	SELL
ENSG00000014914	193	0.842971	1.79374	1.44745e-05	0.000811417	MTMR11
ENSG00000145908	297.416	0.992434	1.98954	1.49274e-05	0.00083259	ZNF300
ENSG00000181856	11.636	1.26413	2.40182	1.56016e-05	0.000861511	SLC2A4
ENSG00000128578	76.0146	0.701645	1.62636	1.57848e-05	0.00086946	STRIP2
ENSG00000169679	1036.35	0.669939	1.59101	1.60394e-05	0.00088129	BUB1
ENSG00000165480	193.005	0.923144	1.89624	1.62205e-05	0.000889038	SKA3
ENSG00000087237	74.3432	1.17842	2.26329	1.62663e-05	0.000889347	CETP
ENSG00000165633	16.0533	1.14025	2.20419	1.63817e-05	0.000891255	VSTM4
ENSG00000156127	74.8655	1.05292	2.07473	1.63712e-05	0.000891255	BATF
ENSG00000097046	313.473	0.664809	1.58536	1.72428e-05	0.000931238	CDC7
ENSG00000035499	283.253	0.788897	1.72775	1.7471e-05	0.000941268	DEPDC1B
ENSG00000186074	52.2332	1.29634	2.45605	1.79091e-05	0.000962529	CD300LF
ENSG00000247317	23.2741	1.09351	2.13393	1.83369e-05	0.000978396	NA
ENSG00000183960	61.2915	1.56305	2.95477	1.86654e-05	0.00099353	KCNH8
ENSG00000126264	135.225	0.905542	1.87325	1.8733e-05	0.000993616	HCST
ENSG00000123473	338.769	0.598185	1.51381	1.9214e-05	0.00101058	STIL
ENSG00000205307	15.9012	1.99136	3.97611	1.98641e-05	0.00103508	SAP25
ENSG00000159399	1440.56	0.829619	1.77722	1.98539e-05	0.00103508	HK2
ENSG00000163421	57.0674	1.63161	3.09859	2.01689e-05	0.00104836	PROK2
ENSG00000131187	382.195	0.791921	1.73138	2.03914e-05	0.00105164	F12
ENSG00000011426	430.006	0.790008	1.72908	2.04221e-05	0.00105164	ANLN
ENSG00000253898	148.792	2.10593	4.30476	2.07062e-05	0.00106134	LINC01419
ENSG00000143476	629.334	0.89975	1.86574	2.07575e-05	0.00106151	DTL
ENSG00000140534	203.953	0.950258	1.93222	2.08637e-05	0.00106155	TICRR
ENSG00000121316	239.5	1.11894	2.17188	2.10259e-05	0.00106296	PLBD1
ENSG00000104970	374.831	1.56064	2.94985	2.13137e-05	0.00107261	KIR3DX1
ENSG00000256546	28.5691	0.892337	1.85618	2.15565e-05	0.00108237	LOC100506691
ENSG00000160255	854.602	1.00485	2.00673	2.20965e-05	0.00110199	ITGB2
ENSG00000092964	152.765	0.974866	1.96546	2.23901e-05	0.00110673	DPYSL2
ENSG00000100526	249.03	0.68894	1.6121	2.23914e-05	0.00110673	CDKN3
ENSG00000140848	179.147	0.660511	1.58064	2.22465e-05	0.00110673	CPNE2
ENSG00000226674	65.3917	1.22106	2.33118	2.31512e-05	0.00113506	TEX41
ENSG00000183484	193.122	1.40916	2.65582	2.34313e-05	0.0011403	GPR132
ENSG00000125319	125.875	0.661729	1.58198	2.34247e-05	0.0011403	HROB
ENSG00000186818	5175.1	1.09036	2.12927	2.36484e-05	0.00114835	LILRB4
ENSG00000149926	30.8887	1.0151	2.02104	2.37702e-05	0.00114922	TLCD3B
ENSG00000026652	196.497	0.848535	1.80067	2.37392e-05	0.00114922	AGPAT4
ENSG00000186417	22.3191	1.556	2.94038	2.42608e-05	0.00116531	GLDN
ENSG00000159450	18.5507	1.65873	3.15738	2.50901e-05	0.00119477	TCHH
ENSG00000138792	87.9934	1.34406	2.53865	2.51855e-05	0.00119674	ENPEP
ENSG00000148346	328.263	1.60124	3.03403	2.54135e-05	0.00120319	LCN2
ENSG00000196639	13.7495	1.43312	2.7003	2.54868e-05	0.00120319	HRH1
ENSG00000197077	45.3311	1.18585	2.27497	2.5542e-05	0.00120319	KIAA1671
ENSG00000196664	812.149	1.24915	2.37702	2.63463e-05	0.00123599	TLR7
ENSG00000167670	1096.23	0.58737	1.5025	2.65421e-05	0.00123731	CHAF1A
ENSG00000109881	213.558	0.705445	1.63065	2.6817e-05	0.00124488	CCDC34
ENSG00000121053	604.186	1.54469	2.91742	2.70717e-05	0.00124885	EPX
ENSG00000121742	69.8479	1.72809	3.31288	2.72201e-05	0.00125309	GJB6
ENSG00000265148	107.696	0.661208	1.58141	2.73625e-05	0.00125703	TSPOAP1-AS1
ENSG00000117724	1122.59	0.841832	1.79232	2.79341e-05	0.00127437	CENPF
ENSG00000227619	66.3502	1.42034	2.67648	2.8458e-05	0.00128864	NA
ENSG00000112118	2110.62	0.601853	1.51767	2.87133e-05	0.00129755	MCM3
ENSG00000161944	11.6203	1.70676	3.26427	2.8896e-05	0.00130314	ASGR2
ENSG00000182511	174.871	0.882047	1.84299	2.94717e-05	0.00132641	FES
ENSG00000165617	70.7064	1.34626	2.54253	2.98509e-05	0.00133754	DACT1
ENSG00000205683	252.812	0.987285	1.98245	2.99195e-05	0.00133754	DPF3
ENSG00000093009	308.757	0.874219	1.83302	3.01826e-05	0.00134067	CDC45
ENSG00000156136	528.348	0.617708	1.53444	3.00932e-05	0.00134067	DCK
ENSG00000164109	724.899	0.587133	1.50226	3.02124e-05	0.00134067	MAD2L1
ENSG00000225968	23.6321	1.89178	3.71092	3.10045e-05	0.00137181	ELFN1
ENSG00000182871	256.571	0.976274	1.96738	3.27619e-05	0.00143653	COL18A1
ENSG00000041515	14.5844	1.14929	2.21805	3.33175e-05	0.001458	MYO16
ENSG00000143653	733.573	0.841761	1.79224	3.38127e-05	0.00147676	SCCPDH
ENSG00000165304	309.968	0.766799	1.70149	3.40802e-05	0.00148551	MELK
ENSG00000140263	442.968	0.638188	1.55637	3.42397e-05	0.00148953	SORD
ENSG00000090376	161.236	0.870718	1.82857	3.44104e-05	0.00149402	IRAK3
ENSG00000112320	23.7033	1.23855	2.35961	3.47589e-05	0.00149741	SOBP
ENSG00000162722	150.855	1.09289	2.13301	3.46925e-05	0.00149741	TRIM58
ENSG00000184661	191.91	0.846151	1.7977	3.48873e-05	0.00150002	CDCA2
ENSG00000168078	209.014	0.843044	1.79383	3.49572e-05	0.00150011	PBK
ENSG00000177990	129.862	0.743672	1.67443	3.58027e-05	0.00152822	DPY19L2
ENSG00000235162	277.323	1.00174	2.00242	3.68301e-05	0.00155933	C12orf75
ENSG00000187808	21.5949	1.01446	2.02015	3.72111e-05	0.00157245	SOWAHD
ENSG00000156970	632.237	0.796007	1.73629	3.83216e-05	0.00161016	BUB1B
ENSG00000071539	280.758	0.847541	1.79943	3.92807e-05	0.00163495	TRIP13
ENSG00000167634	185.693	2.06121	4.17336	3.9464e-05	0.0016395	NLRP7
ENSG00000124191	259.596	1.42173	2.67907	3.96926e-05	0.00164366	TOX2
ENSG00000134057	526.458	0.744368	1.67524	4.02543e-05	0.00165987	CCNB1
ENSG00000172985	464.707	1.38526	2.61219	4.17473e-05	0.00170231	SH3RF3
ENSG00000149557	71.5321	0.983574	1.97736	4.1631e-05	0.00170231	FEZ1
ENSG00000129810	138.259	0.77974	1.71682	4.17582e-05	0.00170231	SGO1
ENSG00000259129	56.6664	1.36093	2.5685	4.21836e-05	0.00171271	LINC00648
ENSG00000256417	20.4973	1.72215	3.29928	4.33861e-05	0.00171805	NA
ENSG00000227953	36.0816	1.56049	2.94955	4.29597e-05	0.00171805	NA
ENSG00000239998	248.323	1.26895	2.40986	4.34498e-05	0.00171805	LILRA2
ENSG00000254101	95.5674	1.02398	2.03352	4.32342e-05	0.00171805	LINC02055
ENSG00000154096	347.537	2.20808	4.6206	4.45851e-05	0.00175355	THY1
ENSG00000146267	41.3745	1.27785	2.42478	4.59005e-05	0.00180208	FAXC
ENSG00000196584	314.942	0.675231	1.59685	4.60242e-05	0.00180318	XRCC2
ENSG00000186638	165.695	0.620499	1.53741	4.60912e-05	0.00180318	KIF24
ENSG00000184371	179.574	0.870611	1.82844	4.70124e-05	0.00183123	CSF1
ENSG00000151651	1142.44	0.835831	1.78488	4.74394e-05	0.0018429	ADAM8
ENSG00000198203	46.6056	1.33028	2.51451	4.83014e-05	0.00186007	SULT1C2
ENSG00000213468	128.7	0.70503	1.63018	4.81574e-05	0.00186007	FIRRE
ENSG00000115457	56.8652	1.27805	2.42511	4.84982e-05	0.00186117	IGFBP2
ENSG00000129195	93.0977	1.03521	2.04941	4.84217e-05	0.00186117	PIMREG
ENSG00000160883	214.072	1.06827	2.09692	4.91963e-05	0.00188469	HK3
ENSG00000158869	241.429	0.985391	1.97985	4.95331e-05	0.00188514	FCER1G
ENSG00000100504	330.605	0.931277	1.90696	4.95484e-05	0.00188514	PYGL
ENSG00000271936	22.8517	0.930828	1.90637	4.93298e-05	0.00188514	NA
ENSG00000161800	685.105	0.646093	1.56492	4.97742e-05	0.0018895	RACGAP1
ENSG00000232006	17.2374	1.28397	2.43509	5.02214e-05	0.00190095	NA
ENSG00000176208	330.651	0.599388	1.51507	5.0949e-05	0.00192519	ATAD5
ENSG00000069011	174.724	1.38366	2.60929	5.19563e-05	0.00195326	PITX1
ENSG00000268173	22.5681	4.32764	20.0793	5.22262e-05	0.00195416	NA
ENSG00000168995	29.8515	1.54789	2.92388	5.21821e-05	0.00195416	SIGLEC7
ENSG00000163449	9.35995	1.08958	2.12811	5.25262e-05	0.00196079	TMEM169
ENSG00000174837	62.4824	1.0855	2.12211	5.38206e-05	0.00199289	ADGRE1
ENSG00000116771	169.601	0.782571	1.72019	5.46687e-05	0.00201755	AGMAT
ENSG00000171608	360.029	0.747859	1.6793	5.59838e-05	0.00204586	PIK3CD
ENSG00000172243	439.638	1.01664	2.0232	5.64119e-05	0.00205308	CLEC7A
ENSG00000171320	139.912	0.832517	1.78079	5.65903e-05	0.00205308	ESCO2
ENSG00000076382	1065.75	0.633456	1.55128	5.66379e-05	0.00205308	SPAG5
ENSG00000160932	5595.25	0.739478	1.66957	5.84622e-05	0.00210835	LY6E
ENSG00000251629	43.7969	1.73651	3.33228	6.01485e-05	0.00216212	LINC02241
ENSG00000259692	10.7666	1.33174	2.51707	6.04044e-05	0.00216675	NA
ENSG00000110651	1379.58	0.758799	1.69208	6.05954e-05	0.00216763	CD81
ENSG00000112742	258.96	0.749187	1.68085	6.24812e-05	0.00221363	TTK
ENSG00000088305	163.077	0.840166	1.79026	6.31523e-05	0.00223027	DNMT3B
ENSG00000169710	3261.67	0.592873	1.50825	6.33023e-05	0.00223201	FASN
ENSG00000163823	730.82	1.0129	2.01797	6.43289e-05	0.0022646	CCR1
ENSG00000011332	37.5523	0.810274	1.75354	6.46731e-05	0.0022695	DPF1
ENSG00000100031	1620.89	0.609579	1.52581	6.58813e-05	0.00230096	GGT1
ENSG00000167767	16.7108	2.53591	5.79944	6.62396e-05	0.0023062	KRT80
ENSG00000188060	56.5769	0.979365	1.9716	6.61915e-05	0.0023062	RAB42
ENSG00000100479	104.282	0.815154	1.75949	6.73097e-05	0.00233245	POLE2
ENSG00000223812	13.163	2.67129	6.37	6.95253e-05	0.00238682	NA
ENSG00000250874	32.0377	1.27949	2.42754	6.9702e-05	0.00238918	NA
ENSG00000072840	219.956	1.38279	2.60773	7.1122e-05	0.00242285	EVC
ENSG00000153404	282.64	1.15943	2.23369	7.15001e-05	0.00242826	PLEKHG4B
ENSG00000121210	453.618	0.808105	1.75091	7.27139e-05	0.00245817	TMEM131L
ENSG00000002746	31.4994	1.9595	3.88927	7.34487e-05	0.00247923	HECW1
ENSG00000156886	81.9449	1.33383	2.52071	7.58871e-05	0.00254988	ITGAD
ENSG00000163154	28.5718	1.22456	2.33684	7.68407e-05	0.00257801	TNFAIP8L2
ENSG00000130203	1267.69	1.00643	2.00893	7.71633e-05	0.00258491	APOE
ENSG00000163009	27.346	0.916219	1.88716	7.74204e-05	0.0025857	NA
ENSG00000138795	345.881	1.14388	2.20975	7.97033e-05	0.00265794	LEF1
ENSG00000177191	20.2758	0.68643	1.6093	7.98869e-05	0.00266005	B3GNT8
ENSG00000140836	97.3668	0.776015	1.71239	8.41506e-05	0.00276872	ZFHX3
ENSG00000160207	16.6704	0.78756	1.72615	8.46528e-05	0.00277699	HSF2BP
ENSG00000204936	248.055	1.55154	2.93129	8.71116e-05	0.00278265	CD177
ENSG00000133789	136.058	0.815826	1.76031	8.53183e-05	0.00278265	SWAP70
ENSG00000106868	227.916	0.742513	1.67309	8.71164e-05	0.00278265	SUSD1
ENSG00000148908	313.139	0.736947	1.66665	8.50107e-05	0.00278265	RGS10
ENSG00000177575	678.792	0.975387	1.96617	8.78222e-05	0.00278603	CD163
ENSG00000119969	473.373	0.645634	1.56443	8.83918e-05	0.00279364	HELLS
ENSG00000175643	120.838	0.902411	1.86919	8.87529e-05	0.00279947	RMI2
ENSG00000102384	95.1875	0.847327	1.79916	8.8878e-05	0.00279947	CENPI
ENSG00000254811	18.8411	1.39544	2.6307	8.95803e-05	0.00281358	LOC101928535
ENSG00000150722	24.946	1.22674	2.34037	8.94807e-05	0.00281358	PPP1R1C
ENSG00000232109	24.304	1.45909	2.74936	9.00918e-05	0.00282564	VN1R54P
ENSG00000150394	93.4721	1.2845	2.43598	9.15912e-05	0.0028686	CDH8
ENSG00000225530	43.2625	1.57776	2.98506	9.17417e-05	0.00286926	NA
ENSG00000067057	340.191	1.02701	2.0378	9.26767e-05	0.00287392	PFKP
ENSG00000170458	215.047	0.908237	1.87675	9.20368e-05	0.00287392	CD14
ENSG00000028137	457.019	0.898121	1.86364	9.2369e-05	0.00287392	TNFRSF1B
ENSG00000189057	405.865	0.82124	1.76692	9.2876e-05	0.00287392	FAM111B
ENSG00000173369	805.236	1.20366	2.30323	9.79828e-05	0.00299673	C1QB
ENSG00000087586	223.865	0.822268	1.76818	9.76355e-05	0.00299673	AURKA
ENSG00000160117	215.297	0.620192	1.53708	9.79367e-05	0.00299673	ANKLE1
ENSG00000150540	60.2637	0.949496	1.9312	0.000100253	0.00305773	HNMT
ENSG00000132669	39.4287	1.14371	2.20948	0.000103216	0.00312657	RIN2
ENSG00000225988	113.083	1.37001	2.58473	0.000103885	0.00314251	LAMP5-AS1
ENSG00000186193	525.102	0.6744	1.59593	0.00010814	0.00324906	SAPCD2
ENSG00000234722	701.958	1.11268	2.16247	0.000108525	0.0032562	LINC01287
ENSG00000164125	46.886	1.15744	2.23062	0.000109698	0.00328692	GASK1B
ENSG00000094804	976.79	0.599702	1.5154	0.000110037	0.00329263	CDC6
ENSG00000145526	56.9115	1.54753	2.92317	0.000110585	0.00329569	CDH18
ENSG00000082482	37.9253	2.73101	6.63919	0.000112337	0.00332107	KCNK2
ENSG00000238269	135.367	1.58763	3.00555	0.000114924	0.0033885	PAGE2B
ENSG00000092470	525.655	0.613858	1.53035	0.000115837	0.00340633	WDR76
ENSG00000124507	531.897	1.02957	2.04142	0.000117619	0.0034367	PACSIN1
ENSG00000141576	820.23	0.588349	1.50352	0.000117645	0.0034367	RNF157
ENSG00000188001	71.5013	1.05697	2.08056	0.000118649	0.00345237	TPRG1
ENSG00000162496	31.1404	1.20684	2.30831	0.00011902	0.00345419	DHRS3
ENSG00000008441	102.012	0.712685	1.63885	0.000120591	0.00348596	NFIX
ENSG00000169860	37.7279	1.04991	2.0704	0.000122564	0.00353836	P2RY1
ENSG00000053108	63.505	1.16444	2.24146	0.000123093	0.00354335	FSTL4
ENSG00000099282	21.3085	1.08891	2.12713	0.000122957	0.00354335	TSPAN15
ENSG00000108679	1734.01	0.76857	1.70358	0.000123429	0.00354335	LGALS3BP
ENSG00000186603	151.424	0.654512	1.57408	0.000124024	0.00355272	HPDL
ENSG00000128510	12.8707	3.2181	9.30561	0.000125188	0.00357571	CPA4
ENSG00000136295	414.888	0.661562	1.58179	0.000125211	0.00357571	TTYH3
ENSG00000156414	16.7184	1.75143	3.36692	0.000127089	0.00362179	TDRD9
ENSG00000187621	168.282	0.731413	1.66026	0.00012769	0.00362958	NA
ENSG00000120949	52.8388	1.27139	2.41393	0.000128609	0.00365101	TNFRSF8
ENSG00000137491	250.076	1.16264	2.23867	0.000129092	0.00366004	SLCO2B1
ENSG00000159335	535.066	0.629955	1.54752	0.000129769	0.00366513	PTMS
ENSG00000134827	31.6045	1.59507	3.02109	0.000130696	0.00368664	TCN1
ENSG00000171405	38.5958	1.3921	2.6246	0.000131297	0.00368947	XAGE5
ENSG00000100116	235.557	0.726569	1.6547	0.000131232	0.00368947	GCAT
ENSG00000198054	74.1699	1.90252	3.73865	0.00013167	0.00369526	DSCR8
ENSG00000136011	51.2139	1.13164	2.19108	0.000132426	0.00370274	STAB2
ENSG00000184949	68.9076	0.669864	1.59092	0.000132438	0.00370274	FAM227A
ENSG00000228340	71.1256	0.856571	1.81073	0.000137307	0.0038244	MIR646HG
ENSG00000108846	52.6981	1.035	2.04912	0.000140204	0.0038904	ABCC3
ENSG00000196154	3610.16	0.853005	1.80626	0.000140447	0.00389227	S100A4
ENSG00000203747	538.234	1.11051	2.15921	0.000141369	0.00390489	FCGR3A
ENSG00000165996	14.0271	1.21466	2.32086	0.000143458	0.00393143	HACD1
ENSG00000101003	211.609	0.839487	1.78941	0.000145109	0.00396195	GINS1
ENSG00000249395	81.3539	1.18593	2.2751	0.00014673	0.00399636	CASC9
ENSG00000231793	27.263	0.71535	1.64188	0.00014895	0.00405185	NA
ENSG00000189212	77.8893	0.731174	1.65999	0.000150901	0.00407985	NA
ENSG00000180549	24.797	1.71889	3.29182	0.000153502	0.00414006	FUT7
ENSG00000100628	166.301	1.16057	2.23545	0.000153328	0.00414006	ASB2
ENSG00000163046	63.0746	1.4065	2.65094	0.000154846	0.00414601	ANKRD30BL
ENSG00000115112	29.5517	1.24573	2.37138	0.000159571	0.00424176	TFCP2L1
ENSG00000254979	36.294	1.42477	2.68471	0.000164067	0.00434043	NA
ENSG00000150760	93.9716	1.18146	2.26806	0.000167189	0.00440723	DOCK1
ENSG00000236279	30.2506	2.28397	4.87018	0.000168365	0.00442242	CLEC2L
ENSG00000067191	165.969	0.762908	1.69691	0.000169184	0.00443837	CACNB1
ENSG00000230561	21.1056	1.00199	2.00276	0.000171346	0.00447948	CCDC192
ENSG00000133119	279.437	0.622021	1.53903	0.000172279	0.00449325	RFC3
ENSG00000133710	356.027	0.855954	1.80995	0.000175322	0.00454053	SPINK5
ENSG00000198542	40.7315	1.44292	2.71871	0.000176094	0.0045552	ITGBL1
ENSG00000118193	234.503	0.810842	1.75424	0.000178967	0.00461479	KIF14
ENSG00000038427	512.97	0.862835	1.81861	0.000179296	0.00461647	VCAN
ENSG00000255197	17.1782	1.05837	2.08258	0.000179585	0.00461852	NA
ENSG00000106003	38.0715	1.16719	2.24574	0.000180935	0.00463172	LFNG
ENSG00000267534	292.452	0.645347	1.56411	0.000182059	0.00464438	S1PR2
ENSG00000237594	10.7649	1.26009	2.3951	0.000182908	0.00465533	LOC150051
ENSG00000198885	123.786	0.923434	1.89662	0.000182874	0.00465533	ITPRIPL1
ENSG00000110987	72.644	1.03462	2.04858	0.000183694	0.00466995	BCL7A
ENSG00000118257	154.783	0.95571	1.93953	0.000184864	0.00468894	NRP2
ENSG00000215548	76.6501	0.839548	1.78949	0.000185787	0.00470696	NA
ENSG00000054793	106.221	1.09978	2.14322	0.000186516	0.00472002	ATP9A
ENSG00000186174	377.815	0.725589	1.65358	0.000187545	0.00472985	BCL9L
ENSG00000181938	174.671	0.65589	1.57559	0.000193915	0.0048573	GINS3
ENSG00000155254	281.867	0.644439	1.56313	0.000193758	0.0048573	MARVELD1
ENSG00000270038	10.3209	1.19935	2.29637	0.000194207	0.00485913	NA
ENSG00000167601	127.943	0.914425	1.88482	0.000198041	0.00493277	AXL
ENSG00000196924	19027.8	0.67108	1.59226	0.000198448	0.00493505	FLNA
ENSG00000273162	8.90134	1.01487	2.02072	0.000200895	0.0049842	NA
ENSG00000266036	37.8908	0.730557	1.65928	0.000201232	0.0049842	NA
ENSG00000111752	426.467	0.6368	1.55488	0.000201057	0.0049842	PHC1
ENSG00000176884	25.9065	1.6304	3.09599	0.000202737	0.00501027	GRIN1
ENSG00000182853	12.0548	0.906109	1.87399	0.000203736	0.00502376	VMO1
ENSG00000258927	30.2544	1.23662	2.35645	0.000205094	0.00505161	NA
ENSG00000169607	314.724	0.687763	1.61078	0.000211634	0.00518959	CKAP2L
ENSG00000095002	710.179	0.606222	1.52227	0.000212462	0.00520413	MSH2
ENSG00000167100	23.0614	0.902136	1.86883	0.000214252	0.00524218	SAMD14
ENSG00000260997	68.4729	1.05397	2.07624	0.000214689	0.00524709	NA
ENSG00000164023	60.3905	1.1556	2.22776	0.000218423	0.00532335	SGMS2
ENSG00000142185	226.747	0.916417	1.88742	0.000218531	0.00532335	TRPM2
ENSG00000182912	107.76	1.32013	2.49689	0.000220995	0.00535979	NA
ENSG00000165495	37.7745	1.11627	2.16786	0.000222905	0.0054002	PKNOX2
ENSG00000184500	91.746	0.958724	1.94359	0.0002305	0.00553575	PROS1
ENSG00000141524	5025.35	0.924091	1.89749	0.000232378	0.00556877	TMC6
ENSG00000150782	36.803	1.02836	2.0397	0.000234273	0.00560206	IL18
ENSG00000188483	129.49	0.759344	1.69272	0.000235058	0.00561476	IER5L
ENSG00000185615	3556.09	1.37185	2.58802	0.000237826	0.00565895	PDIA2
ENSG00000174600	61.5449	1.21607	2.32313	0.000238026	0.00565895	CMKLR1
ENSG00000170439	7.12942	1.85358	3.61395	0.000239181	0.00566841	METTL7B
ENSG00000007237	291.252	0.952705	1.9355	0.000239075	0.00566841	GAS7
ENSG00000205642	23.5837	1.35452	2.55713	0.000239622	0.00566875	VCX3B
ENSG00000224195	8.99934	0.713759	1.64007	0.000241501	0.00569783	NA
ENSG00000163535	265.314	0.654279	1.57383	0.000242142	0.00570399	SGO2
ENSG00000186081	60.9909	2.50961	5.69467	0.000244139	0.00573882	KRT5
ENSG00000012223	1454.86	1.15563	2.22781	0.00024835	0.00580221	LTF
ENSG00000179344	402.79	1.04107	2.05776	0.000248307	0.00580221	HLA-DQB1
ENSG00000081237	2784.48	0.857962	1.81248	0.000250417	0.00583069	PTPRC
ENSG00000187116	82.7043	1.15009	2.21928	0.000256584	0.00594303	LILRA5
ENSG00000106484	400.693	0.66355	1.58398	0.000261551	0.00603052	MEST
ENSG00000223518	17.7649	1.70171	3.25285	0.000263309	0.00604824	NA
ENSG00000133800	65.3728	1.12375	2.17912	0.000264959	0.00607348	LYVE1
ENSG00000125384	154.601	1.00813	2.0113	0.000268192	0.00611594	PTGER2
ENSG00000121351	7.44843	1.58633	3.00285	0.000268606	0.00611908	IAPP
ENSG00000224689	34.9699	1.5685	2.96597	0.00027007	0.0061398	NA
ENSG00000178026	67.494	0.731791	1.6607	0.000279075	0.00632504	LRRC75B
ENSG00000139832	61.3285	1.02619	2.03664	0.000282738	0.00638844	RAB20
ENSG00000140092	17.0069	1.55012	2.92842	0.00028564	0.0064419	FBLN5
ENSG00000123700	17.1797	1.19599	2.29101	0.000288816	0.00649265	KCNJ2
ENSG00000127423	45.4536	0.769189	1.70431	0.000288748	0.00649265	AUNIP
ENSG00000158486	58.3318	0.703551	1.62851	0.000292252	0.00654994	DNAH3
ENSG00000061918	46.12	1.04626	2.06517	0.000293698	0.00657036	GUCY1B1
ENSG00000113749	74.7673	1.23339	2.35119	0.000298159	0.00662865	HRH2
ENSG00000235641	21.8583	1.52272	2.87332	0.000303185	0.00671626	NA
ENSG00000152583	121.661	1.06228	2.08822	0.000305048	0.00672812	SPARCL1
ENSG00000126759	209.656	0.603258	1.51914	0.000304868	0.00672812	CFP
ENSG00000205609	547.897	1.28457	2.43609	0.000307898	0.00677711	EIF3CL
ENSG00000225675	14.5409	0.89755	1.8629	0.00031306	0.00687025	LINC01771
ENSG00000248740	9.66505	1.68445	3.21418	0.000313946	0.00688288	NA
ENSG00000177238	117.15	0.927364	1.9018	0.000314635	0.00689116	TRIM72
ENSG00000173218	173.438	0.985596	1.98013	0.000316544	0.00692611	VANGL1
ENSG00000204136	99.0948	1.09898	2.14204	0.000317552	0.00693724	GGTA1
ENSG00000134198	57.6956	1.08458	2.12076	0.000317679	0.00693724	TSPAN2
ENSG00000273373	77.9373	0.683467	1.60599	0.000319064	0.00695378	NA
ENSG00000122386	161.445	0.843407	1.79428	0.000320522	0.00697869	ZNF205
ENSG00000249790	179.664	0.715119	1.64162	0.000323336	0.00701925	NA
ENSG00000134256	20.2283	0.784306	1.72226	0.000325119	0.00705103	CD101
ENSG00000139567	34.3842	1.23382	2.35189	0.000326264	0.00706894	ACVRL1
ENSG00000101916	49.7403	1.00462	2.00642	0.000328582	0.00711221	TLR8
ENSG00000105643	172.494	0.777455	1.7141	0.000329696	0.00712239	ARRDC2
ENSG00000169994	9.05496	1.35937	2.56573	0.000335338	0.00720544	MYO7B
ENSG00000115526	96.4064	1.18558	2.27455	0.000340849	0.00729218	CHST10
ENSG00000004399	297.076	0.782256	1.71982	0.000353348	0.00750162	PLXND1
ENSG00000118971	7819.35	0.998351	1.99771	0.000368718	0.00772496	CCND2
ENSG00000144395	87.3706	0.717941	1.64483	0.000374284	0.00781852	CCDC150
ENSG00000174669	67.9072	0.726001	1.65405	0.000377607	0.0078658	SLC29A2
ENSG00000127124	156.026	0.740335	1.67056	0.000379873	0.00790557	HIVEP3
ENSG00000102021	15.1107	10.3382	1294.52	0.000382328	0.00794919	LUZP4
ENSG00000156269	38.3976	1.81275	3.51311	0.000385894	0.0080008	NAA11
ENSG00000124126	1487.75	0.914927	1.88547	0.000388067	0.00802207	PREX1
ENSG00000100644	1569.66	0.695333	1.61926	0.000387463	0.00802207	HIF1A
ENSG00000233791	84.7986	0.675682	1.59735	0.000388369	0.00802207	LINC01136
ENSG00000023902	1358.09	0.720956	1.64827	0.000391008	0.00806905	PLEKHO1
ENSG00000261761	70.3677	1.08216	2.11721	0.000398057	0.008184	LINC02616
ENSG00000213160	63.6757	0.653549	1.57303	0.000402276	0.00825541	KLHL23
ENSG00000157985	367.561	1.10506	2.15107	0.00040337	0.00826949	AGAP1
ENSG00000163808	320.186	0.598832	1.51449	0.000407268	0.0083193	KIF15
ENSG00000204472	265.581	0.944541	1.92458	0.000410192	0.00836362	AIF1
ENSG00000169575	11.6962	2.22108	4.66241	0.000410623	0.00836469	VPREB1
ENSG00000267665	17.7143	1.64881	3.13575	0.00041101	0.00836489	LOC400622
ENSG00000109265	22.3384	1.69356	3.23455	0.00041475	0.00842551	CRACD
ENSG00000135636	190.278	0.970091	1.95896	0.000418963	0.00847998	DYSF
ENSG00000160179	304.876	0.717461	1.64429	0.000425938	0.00858438	ABCG1
ENSG00000230185	22.531	0.595135	1.51061	0.00042535	0.00858438	NA
ENSG00000272143	21.1978	1.10662	2.15341	0.000435594	0.00872094	FGF14-AS2
ENSG00000079215	60.8719	0.916253	1.88721	0.000444093	0.00886704	SLC1A3
ENSG00000101439	6657.37	0.641022	1.55943	0.00045182	0.0089889	CST3
ENSG00000145685	192.96	0.631642	1.54933	0.000456809	0.00907999	LHFPL2
ENSG00000101695	222.841	0.718154	1.64508	0.000458676	0.00910564	RNF125
ENSG00000173372	721.333	0.980301	1.97288	0.000463672	0.00917523	C1QA
ENSG00000153253	684.337	1.1413	2.20579	0.000466157	0.00919975	SCN3A
ENSG00000196735	387.151	0.906712	1.87477	0.000465904	0.00919975	HLA-DQA1
ENSG00000104974	36.0851	1.0413	2.05809	0.000467143	0.0092028	LILRA1
ENSG00000196834	79.6218	1.23934	2.3609	0.000467716	0.0092059	POTEI
ENSG00000166483	889.621	0.673359	1.59478	0.000472748	0.00925371	WEE1
ENSG00000100427	131.834	1.55844	2.94536	0.000478325	0.00933999	MLC1
ENSG00000205628	23.4791	1.69908	3.24695	0.000481595	0.00938982	LINC01446
ENSG00000072952	37.5891	0.904619	1.87205	0.000481725	0.00938982	IRAG1
ENSG00000253522	195.282	1.05722	2.08092	0.000484167	0.009414	MIR3142HG
ENSG00000100292	1679.43	0.826894	1.77386	0.000483866	0.009414	HMOX1
ENSG00000158270	46.9071	0.938421	1.91643	0.000486286	0.00944547	COLEC12
ENSG00000159189	672.695	1.05571	2.07874	0.000498695	0.00961898	C1QC
ENSG00000251381	60.0849	1.05568	2.0787	0.000500175	0.00961937	LINC00958
ENSG00000140678	342.05	0.865479	1.82194	0.000500323	0.00961937	ITGAX
ENSG00000163106	9.74854	1.52894	2.88573	0.000501653	0.00962575	HPGDS
ENSG00000166825	221.688	0.828591	1.77595	0.000503781	0.00964984	ANPEP
ENSG00000145850	392.758	0.8525	1.80563	0.0005066	0.00967039	TIMD4
ENSG00000267751	18.4745	0.623128	1.54021	0.00050649	0.00967039	LOC105372233
ENSG00000236663	61.532	1.03234	2.04534	0.000511548	0.00973127	FRGCA
ENSG00000181374	6.21376	1.68136	3.20729	0.000512508	0.00973989	CCL13
ENSG00000254349	16.8113	1.4608	2.75262	0.00051376	0.00973989	MIR2052HG
ENSG00000221869	128.078	0.959603	1.94478	0.000524862	0.00992486	CEBPD
ENSG00000085265	647.358	1.05152	2.07271	0.000528292	0.0099727	FCN1
ENSG00000172292	934.347	0.756704	1.68963	0.000530605	0.00998979	CERS6
ENSG00000196209	32.5558	1.10566	2.15197	0.000534877	0.0100439	SIRPB2
ENSG00000136231	91.2558	1.06465	2.09166	0.000535691	0.0100439	IGF2BP3
ENSG00000136943	42.5852	0.861311	1.81669	0.000535571	0.0100439	CTSV
ENSG00000132205	99.8851	0.836373	1.78555	0.000546275	0.0101865	EMILIN2
ENSG00000134755	35.8587	0.996009	1.99447	0.00054816	0.0101899	DSC2
ENSG00000164742	129.267	0.95907	1.94406	0.000548539	0.0101899	ADCY1
ENSG00000136960	220.977	1.13353	2.19396	0.000554113	0.0102761	ENPP2
ENSG00000100985	767.203	1.13807	2.20087	0.00055841	0.0103263	MMP9
ENSG00000109743	63.2027	0.971506	1.96089	0.000560621	0.0103445	BST1
ENSG00000070371	61.4944	0.751927	1.68404	0.00056107	0.0103445	CLTCL1
ENSG00000114200	753.201	1.33762	2.52735	0.000562379	0.01036	BCHE
ENSG00000138758	1369.16	0.647772	1.56675	0.000564127	0.0103836	SEPTIN11
ENSG00000268849	15.0758	1.7314	3.3205	0.00056603	0.0104088	NA
ENSG00000137825	42.0216	0.719432	1.64653	0.000566909	0.0104088	ITPKA
ENSG00000087842	79.4545	0.650734	1.56997	0.000566492	0.0104088	PIR
ENSG00000204252	70.3636	0.931628	1.90743	0.000568678	0.0104318	HLA-DOA
ENSG00000136235	595.522	0.661015	1.58119	0.0005691	0.0104318	GPNMB
ENSG00000166803	427.009	0.634552	1.55246	0.000584426	0.010616	PCLAF
ENSG00000120885	382.803	0.888413	1.85114	0.000585274	0.0106227	CLU
ENSG00000240322	6.22497	0.935626	1.91272	0.000586538	0.0106367	RN7SL481P
ENSG00000163221	595.588	1.13349	2.19389	0.000595491	0.0107465	S100A12
ENSG00000090382	2302.75	0.976991	1.96836	0.000602846	0.0108615	LYZ
ENSG00000169896	334.499	1.05179	2.0731	0.000605183	0.0108771	ITGAM
ENSG00000162551	114.973	1.0477	2.06724	0.000610423	0.0109446	ALPL
ENSG00000165905	27.5833	1.25858	2.3926	0.000611325	0.0109458	LARGE2
ENSG00000168754	66.5445	1.28078	2.42969	0.000614839	0.0109882	FAM178B
ENSG00000253424	9.59349	0.775527	1.71181	0.000621726	0.0110844	NA
ENSG00000104918	28.928	1.45815	2.74755	0.000625902	0.0111179	RETN
ENSG00000120645	219.922	1.07466	2.10623	0.000627115	0.0111179	IQSEC3
ENSG00000271590	19.5005	0.826377	1.77323	0.000629412	0.0111318	NA
ENSG00000100162	167.223	0.608058	1.52421	0.000633497	0.0111684	CENPM
ENSG00000189223	915.629	0.614968	1.53152	0.000647368	0.0113948	PAX8-AS1
ENSG00000131721	24.9394	2.55813	5.88942	0.000653547	0.011458	RHOXF2
ENSG00000249550	123.962	0.650477	1.56969	0.000658049	0.0114824	LINC01234
ENSG00000133816	106.26	0.86976	1.82736	0.000668341	0.0116026	MICAL2
ENSG00000271550	20.8457	0.853244	1.80656	0.000668587	0.0116026	BNIP3P11
ENSG00000176912	23.8517	0.80021	1.74135	0.000670366	0.0116241	TYMSOS
ENSG00000011028	57.2494	0.96831	1.95655	0.000676613	0.0116864	MRC2
ENSG00000119121	35.94	1.05464	2.0772	0.000682221	0.0117537	TRPM6
ENSG00000204482	179.809	0.979543	1.97184	0.000686286	0.0117985	LST1
ENSG00000043591	23.59	1.30582	2.47225	0.000689777	0.0118401	ADRB1
ENSG00000106025	123.827	0.878755	1.83879	0.000693013	0.0118827	TSPAN12
ENSG00000176046	73.1049	1.00944	2.01313	0.00069817	0.0119353	NUPR1
ENSG00000167880	26.3915	0.814382	1.75855	0.000700365	0.0119477	EVPL
ENSG00000075213	451.808	1.01466	2.02042	0.000701535	0.0119493	SEMA3A
ENSG00000254788	24.2095	0.631958	1.54967	0.000701038	0.0119493	CKLF-CMTM1
ENSG00000166927	281.268	0.928795	1.90368	0.000705852	0.0120044	MS4A7
ENSG00000215784	140.986	0.916877	1.88802	0.000731549	0.0123654	FAM72D
ENSG00000137261	17.4965	0.826586	1.77348	0.000740928	0.0124763	KIAA0319
ENSG00000204165	31.2207	0.591802	1.50713	0.000742968	0.0124822	CXorf65
ENSG00000173801	680.014	0.681495	1.6038	0.000744024	0.0124851	JUP
ENSG00000187244	60.5705	0.789643	1.72865	0.000750081	0.0125731	BCAM
ENSG00000229618	20.3515	0.907886	1.87629	0.000752705	0.0125885	NA
ENSG00000111110	244.1	0.786725	1.72515	0.000752443	0.0125885	PPM1H
ENSG00000153993	256.284	0.983675	1.9775	0.000764688	0.0127312	SEMA3D
ENSG00000169224	36.0371	1.43917	2.71165	0.000770539	0.0127997	GCSAML
ENSG00000196126	668.598	0.867347	1.82431	0.000773703	0.0128234	HLA-DRB1
ENSG00000125730	29.7745	0.965172	1.9523	0.000775592	0.0128451	C3
ENSG00000198947	159.51	0.880975	1.84162	0.000794584	0.0130717	DMD
ENSG00000266903	59.1842	0.779917	1.71703	0.000794161	0.0130717	NA
ENSG00000172322	48.1997	1.29796	2.45881	0.000798788	0.0130825	CLEC12A
ENSG00000259845	22.1886	0.870929	1.82884	0.000796717	0.0130825	NA
ENSG00000224420	98.1182	0.616302	1.53294	0.000798021	0.0130825	ADM5
ENSG00000100599	225.188	0.863783	1.8198	0.00080466	0.0131398	RIN3
ENSG00000211670	156.104	1.15344	2.22444	0.000822874	0.0133781	IGLV3-9
ENSG00000147324	174.406	0.760405	1.69397	0.000825186	0.0134045	MFHAS1
ENSG00000242252	43.6081	0.6674	1.58821	0.00083089	0.0134688	BGLAP
ENSG00000228526	53.7305	1.05169	2.07295	0.000832743	0.0134759	MIR34AHG
ENSG00000159164	58.4411	0.85659	1.81075	0.000846196	0.0136172	SV2A
ENSG00000129450	29.233	1.19375	2.28746	0.000851143	0.013677	SIGLEC9
ENSG00000226941	15.7068	9.69478	828.742	0.000866965	0.0138909	RBMY1J
ENSG00000186310	111.003	0.861676	1.81715	0.00087227	0.0139555	NAP1L3
ENSG00000254044	9.52765	1.0927	2.13273	0.000880688	0.0140195	NA
ENSG00000188610	137.634	0.649346	1.56846	0.000883177	0.0140389	FAM72B
ENSG00000106123	50.2649	1.13336	2.19369	0.000887468	0.0140629	EPHB6
ENSG00000188822	17.3366	0.925902	1.89987	0.00088723	0.0140629	CNR2
ENSG00000184735	46.0635	1.23447	2.35295	0.000893261	0.0141282	DDX53
ENSG00000086967	621.707	1.31346	2.48537	0.00089875	0.0141745	MYBPC2
ENSG00000196565	284.227	1.06877	2.09765	0.000937655	0.0146524	HBG2
ENSG00000113327	180.342	1.04766	2.06717	0.000936574	0.0146524	GABRG2
ENSG00000272711	46.2378	0.818807	1.76395	0.00093722	0.0146524	NA
ENSG00000183117	93.5092	1.35098	2.55086	0.000942646	0.0147097	CSMD1
ENSG00000174175	39.7612	1.25757	2.39092	0.00095842	0.0149348	SELP
ENSG00000106665	136.777	0.747551	1.67894	0.000961633	0.0149743	CLIP2
ENSG00000161929	54.4759	0.758533	1.69177	0.000962646	0.0149795	SCIMP
ENSG00000224659	166.253	1.83355	3.56413	0.00096919	0.0150391	GAGE2E
ENSG00000000971	456.97	0.937807	1.91561	0.000973345	0.0150869	CFH
ENSG00000182621	383.856	0.897968	1.86344	0.000973635	0.0150869	PLCB1
ENSG00000256663	16.0042	1.05688	2.08043	0.000976043	0.0151027	NA
ENSG00000036672	221.77	0.931805	1.90766	0.000977383	0.0151027	USP2
ENSG00000118113	345.263	1.22247	2.33346	0.000982359	0.0151584	MMP8
ENSG00000179242	32.1959	1.03971	2.05581	0.000993865	0.0152827	CDH4
ENSG00000164867	110.514	0.732417	1.66142	0.00099344	0.0152827	NOS3
ENSG00000043462	672.56	0.727137	1.65535	0.00100605	0.015438	LCP2
ENSG00000158525	31.2668	1.10959	2.15785	0.00101217	0.0154996	CPA5
ENSG00000165457	122.01	1.07116	2.10112	0.00102279	0.0156083	FOLR2
ENSG00000165891	463.092	0.653996	1.57352	0.00102914	0.0156836	E2F7
ENSG00000073754	721.353	0.841363	1.79174	0.00103842	0.0157816	CD5L
ENSG00000089012	22.6687	1.34833	2.54618	0.00104759	0.01591	SIRPG
ENSG00000101082	68.2065	0.765696	1.70019	0.00106859	0.0161624	SLA2
ENSG00000198851	777.126	0.967852	1.95593	0.00108104	0.0163285	CD3E
ENSG00000254302	10.8082	1.19587	2.29083	0.0010954	0.0165038	NA
ENSG00000066279	799.723	0.658468	1.57841	0.00109657	0.0165066	ASPM
ENSG00000141506	318.503	0.972704	1.96252	0.0010988	0.0165291	PIK3R5
ENSG00000134508	534.253	0.709852	1.63564	0.00110077	0.0165474	CABLES1
ENSG00000197614	7.55348	1.47282	2.77563	0.00110152	0.0165475	MFAP5
ENSG00000226476	38.5702	1.2509	2.3799	0.00110442	0.0165557	LINC01748
ENSG00000180113	63.2126	1.20038	2.298	0.00110746	0.0165557	TDRD6
ENSG00000166813	48.4012	1.16971	2.24966	0.00110347	0.0165557	KIF7
ENSG00000140368	103.69	0.714026	1.64038	0.00110656	0.0165557	PSTPIP1
ENSG00000272049	7.06881	0.978463	1.97037	0.001111	0.0165769	NA
ENSG00000064199	63.1553	0.630292	1.54788	0.00112546	0.0167031	SPA17
ENSG00000153822	9.67941	1.78652	3.44981	0.00112674	0.016705	KCNJ16
ENSG00000243479	34.7313	1.11608	2.16757	0.00112778	0.016705	MNX1-AS1
ENSG00000221866	15.8662	1.57379	2.97686	0.00113393	0.0167475	PLXNA4
ENSG00000102024	193.41	1.2701	2.41178	0.0011345	0.0167475	PLS3
ENSG00000112394	79.81	0.750322	1.68217	0.00113365	0.0167475	SLC16A10
ENSG00000169397	224.197	1.43022	2.69489	0.00113739	0.0167679	RNASE3
ENSG00000149571	15.3386	0.853543	1.80693	0.00113957	0.0167887	KIRREL3
ENSG00000171860	59.314	0.658579	1.57853	0.00114727	0.016891	C3AR1
ENSG00000259803	1132.59	1.1913	2.28358	0.00115083	0.0169321	SLC22A31
ENSG00000177469	159.697	0.885512	1.84742	0.00115453	0.016964	CAVIN1
ENSG00000180178	63.8296	1.02155	2.0301	0.00116693	0.0170742	NA
ENSG00000166845	96.6122	0.763785	1.69794	0.00117171	0.0170963	C18orf54
ENSG00000186281	462.67	0.68884	1.61199	0.00117111	0.0170963	GPAT2
ENSG00000198829	13.702	1.47078	2.77171	0.00117802	0.0171612	SUCNR1
ENSG00000197249	344.727	0.897583	1.86294	0.00118097	0.0171706	SERPINA1
ENSG00000196372	114.048	0.636328	1.55437	0.00117956	0.0171706	ASB13
ENSG00000236234	31.4526	0.6788	1.60081	0.0011895	0.017229	NA
ENSG00000227039	36.0497	1.14396	2.20986	0.0011966	0.0172839	ITGB2-AS1
ENSG00000258053	6.49264	1.50007	2.82856	0.001203	0.0173424	NA
ENSG00000267795	49.4975	1.15874	2.23262	0.00120839	0.0173862	SMIM22
ENSG00000149131	282.034	0.917134	1.88836	0.00121265	0.0173905	SERPING1
ENSG00000214071	12.357	9.40804	679.365	0.00122351	0.0174226	LOC442445
ENSG00000256995	22.1174	0.914916	1.88546	0.00123788	0.0175707	NA
ENSG00000157557	253.385	0.837684	1.78718	0.00124906	0.0176841	ETS2
ENSG00000154864	211.207	0.792617	1.73221	0.00125891	0.0177895	PIEZO2
ENSG00000254388	6.50873	1.25567	2.38778	0.0012612	0.0178104	NA
ENSG00000183580	199.839	1.36685	2.57908	0.00129925	0.0182085	FBXL7
ENSG00000198796	98.6922	1.34642	2.5428	0.0013103	0.0183171	ALPK2
ENSG00000118508	168.245	0.821038	1.76668	0.00131503	0.0183715	RAB32
ENSG00000168546	44.9783	1.25364	2.38443	0.00132039	0.0184346	GFRA2
ENSG00000260442	35.8378	0.620914	1.53785	0.00132175	0.0184416	ATP2A1-AS1
ENSG00000206129	34.9601	1.45455	2.7407	0.00137872	0.0189968	LOC642484
ENSG00000147246	199.533	1.34258	2.53604	0.00137537	0.0189968	HTR2C
ENSG00000187144	14.5713	0.950487	1.93252	0.00137953	0.0189968	SPATA21
ENSG00000267128	16.1393	0.791006	1.73028	0.00137255	0.0189968	RNF157-AS1
ENSG00000139354	46.864	0.683998	1.60659	0.00137719	0.0189968	GAS2L3
ENSG00000185585	43.1523	0.992213	1.98923	0.00138407	0.0190476	OLFML2A
ENSG00000082397	122.764	0.891897	1.85561	0.00139593	0.0191039	EPB41L3
ENSG00000178175	12.4988	1.38485	2.61145	0.00139994	0.0191093	ZNF366
ENSG00000123201	19.2195	1.15504	2.2269	0.00139862	0.0191093	GUCY1B2
ENSG00000185933	13.566	1.04953	2.06985	0.00140041	0.0191093	CALHM1
ENSG00000178662	32.9936	1.48299	2.79527	0.00141993	0.0193037	CSRNP3
ENSG00000142512	53.0393	0.775975	1.71235	0.00141887	0.0193037	SIGLEC10
ENSG00000140749	105.808	0.669492	1.59051	0.00142296	0.0193186	IGSF6
ENSG00000104833	78.416	1.19533	2.28998	0.00142393	0.0193199	TUBB4A
ENSG00000138316	47.7051	1.06708	2.09519	0.00144564	0.0195307	ADAMTS14
ENSG00000172794	523.883	0.75795	1.69109	0.00145271	0.0195887	RAB37
ENSG00000152767	421.202	0.612671	1.52909	0.00145347	0.0195887	FARP1
ENSG00000167613	243.986	0.815489	1.7599	0.00145579	0.0196015	LAIR1
ENSG00000144852	44.4792	0.713215	1.63945	0.00145879	0.0196022	NR1I2
ENSG00000130202	121.622	0.836415	1.78561	0.00146089	0.019617	NECTIN2
ENSG00000231528	8.45641	1.85006	3.60515	0.00146687	0.0196854	FAM225A
ENSG00000114948	107.23	1.39541	2.63063	0.00148925	0.0198893	ADAM23
ENSG00000170677	231.728	0.860703	1.81592	0.00149568	0.0199631	SOCS6
ENSG00000246465	26.5047	0.823308	1.76946	0.0015144	0.0201643	NA
ENSG00000111962	12.528	0.957911	1.94249	0.00152886	0.0203081	UST
ENSG00000150275	21.8577	1.43164	2.69753	0.00153528	0.0203803	PCDH15
ENSG00000102466	178.209	1.29683	2.45688	0.0015389	0.0203803	FGF14
ENSG00000172037	114.252	0.880686	1.84125	0.0015375	0.0203803	LAMB2
ENSG00000137819	17.5929	0.725238	1.65317	0.00156221	0.0205905	PAQR5
ENSG00000227674	69.1704	0.662826	1.58318	0.00156157	0.0205905	LINC00355
ENSG00000011600	386.635	0.874899	1.83388	0.00157091	0.0206682	TYROBP
ENSG00000178033	36.7036	1.12016	2.17371	0.00157725	0.0206919	CALHM5
ENSG00000187678	97.2022	0.998261	1.99759	0.00157792	0.0206919	SPRY4
ENSG00000093134	36.7616	0.990371	1.9867	0.00157831	0.0206919	VNN3
ENSG00000254509	9.3596	0.67994	1.60207	0.00158675	0.0207716	NA
ENSG00000147036	37.0714	0.743074	1.67374	0.00161871	0.0210958	LANCL3
ENSG00000164237	183.414	0.657746	1.57762	0.00162283	0.0211254	CMBL
ENSG00000140479	163.387	0.990963	1.98751	0.00162777	0.0211649	PCSK6
ENSG00000119686	30.757	0.900886	1.86721	0.00164417	0.0213655	FLVCR2
ENSG00000101306	6.22665	1.07171	2.10192	0.00164843	0.0213957	MYLK2
ENSG00000129353	949.265	0.655855	1.57555	0.00165258	0.021437	SLC44A2
ENSG00000236409	7.03317	0.911086	1.88046	0.00165892	0.0214892	NA
ENSG00000006756	148.087	0.628774	1.54625	0.00165804	0.0214892	ARSD
ENSG00000074181	59.6066	0.818283	1.76331	0.00166954	0.0215938	NOTCH3
ENSG00000147437	28.0325	0.6908	1.61418	0.00167075	0.0215969	GNRH1
ENSG00000196526	92.8743	0.782123	1.71966	0.00167891	0.021655	AFAP1
ENSG00000014257	36.2727	0.935903	1.91309	0.00168125	0.0216623	ACP3
ENSG00000189409	56.828	0.737995	1.66786	0.00169423	0.0217732	MMP23B
ENSG00000162747	263.017	1.11394	2.16435	0.00169543	0.021776	FCGR3B
ENSG00000130208	174.473	0.937185	1.91479	0.0017112	0.0219278	APOC1
ENSG00000235568	121.245	0.775123	1.71134	0.00171816	0.0219661	NFAM1
ENSG00000272281	63.9249	1.03899	2.05479	0.00172706	0.0220416	NA
ENSG00000164692	801.687	0.91538	1.88607	0.00173162	0.0220872	COL1A2
ENSG00000197992	114.146	1.59051	3.01156	0.00174388	0.0221923	CLEC9A
ENSG00000231419	39.0684	1.16999	2.2501	0.00174293	0.0221923	LINC00689
ENSG00000231752	36.4774	1.41679	2.66991	0.00175001	0.0222448	EMBP1
ENSG00000214429	12.7834	1.32492	2.50518	0.00175983	0.0222801	NA
ENSG00000142347	421.815	0.834341	1.78304	0.00175539	0.0222801	MYO1F
ENSG00000162458	28.71	0.723244	1.65089	0.00175736	0.0222801	FBLIM1
ENSG00000050555	12.4616	1.38425	2.61036	0.00178349	0.0224897	LAMC3
ENSG00000121211	87.351	0.621421	1.53839	0.00178748	0.0225272	MND1
ENSG00000254221	43.5591	0.825638	1.77232	0.00179222	0.0225612	PCDHGB1
ENSG00000267698	12.5825	0.653578	1.57307	0.00179998	0.0226075	LOC101927572
ENSG00000181631	61.135	1.02333	2.03261	0.0018312	0.0229605	P2RY13
ENSG00000233379	124.533	1.05704	2.08066	0.00183615	0.0229966	NA
ENSG00000117594	31.3111	1.13426	2.19506	0.00184742	0.0230362	HSD11B1
ENSG00000237978	26.4712	0.965767	1.9531	0.00184936	0.0230446	NA
ENSG00000171621	141.321	0.957197	1.94153	0.00186117	0.0231527	SPSB1
ENSG00000088992	130.681	0.846794	1.7985	0.00186906	0.0231901	TESC
ENSG00000226465	8.33436	1.11759	2.16984	0.00188982	0.0233983	NA
ENSG00000090534	9.79578	6.57336	95.2314	0.00189609	0.0234554	THPO
ENSG00000024526	249.897	0.729357	1.6579	0.00190533	0.0235302	DEPDC1
ENSG00000189064	275.527	2.41752	5.34251	0.00192167	0.0236924	GAGE2B
ENSG00000105352	12.514	1.34088	2.53306	0.00193787	0.0238246	CEACAM4
ENSG00000138771	1308.92	1.00152	2.0021	0.00194215	0.0238387	SHROOM3
ENSG00000124839	27.5337	1.81677	3.52292	0.00195624	0.0239453	RAB17
ENSG00000120669	107.947	0.88868	1.85148	0.00196802	0.0240496	SOHLH2
ENSG00000158163	8.66408	1.29202	2.44871	0.00197074	0.0240695	DZIP1L
ENSG00000106823	24.7729	1.00315	2.00437	0.0020021	0.0242785	ECM2
ENSG00000170190	45.7291	0.70484	1.62996	0.00201396	0.0243424	SLC16A5
ENSG00000189229	30.5295	0.978717	1.97071	0.00201842	0.0243829	NA
ENSG00000143842	24.3459	0.921849	1.89454	0.00202464	0.0244313	SOX13
ENSG00000154654	217.8	0.894655	1.85917	0.00203009	0.0244704	NCAM2
ENSG00000257335	183.689	0.918605	1.89029	0.0020421	0.0244867	MGAM
ENSG00000196549	286.482	0.839923	1.78995	0.00203927	0.0244867	MME
ENSG00000158402	95.2362	0.632461	1.55021	0.00203734	0.0244867	CDC25C
ENSG00000102780	239.582	0.688411	1.61151	0.00205155	0.0245687	DGKH
ENSG00000170390	15.1642	1.04881	2.06882	0.00206633	0.0246923	DCLK2
ENSG00000127990	263.994	1.04701	2.06624	0.00206852	0.0247051	SGCE
ENSG00000158715	23.7919	0.715159	1.64166	0.00208934	0.0248866	SLC45A3
ENSG00000134940	6.20876	0.996033	1.99451	0.00209969	0.0249696	ACRV1
ENSG00000160360	62.165	0.822382	1.76832	0.00209935	0.0249696	GPSM1
ENSG00000144677	95.0452	0.936008	1.91323	0.00210708	0.0250306	CTDSPL
ENSG00000228065	44.4045	0.830526	1.77833	0.00213616	0.0253353	NA
ENSG00000242498	43.1422	0.700943	1.62557	0.00214696	0.025409	ARPIN
ENSG00000230257	30.3489	1.54443	2.91689	0.00214882	0.0254173	NFE4
ENSG00000147381	179.122	2.29061	4.89263	0.00215712	0.0254621	MAGEA4
ENSG00000103534	44.7247	0.994491	1.99238	0.00215464	0.0254621	TMC5
ENSG00000135046	4804.37	0.810525	1.75385	0.00217136	0.0255475	ANXA1
ENSG00000140932	26.339	0.885286	1.84713	0.00217661	0.0255956	CMTM2
ENSG00000197472	14.2895	1.16669	2.24497	0.00219305	0.0257207	ZNF695
ENSG00000101938	140.23	1.01809	2.02523	0.00221244	0.0258956	CHRDL1
ENSG00000148468	819.055	0.828354	1.77566	0.00221381	0.0258956	FAM171A1
ENSG00000150893	31.6089	1.54801	2.92414	0.00221623	0.0259102	FREM2
ENSG00000158292	21.9603	0.840334	1.79046	0.00225683	0.0262739	GPR153
ENSG00000189023	82.589	1.57336	2.97597	0.00227869	0.0264588	MAGEB16
ENSG00000248672	295.376	1.40809	2.65386	0.00229032	0.0265521	LY75-CD302
ENSG00000143079	36.3828	0.904968	1.8725	0.00230298	0.0266571	CTTNBP2NL
ENSG00000198502	445.076	0.834288	1.78298	0.00231736	0.0267465	HLA-DRB5
ENSG00000248302	44.3899	1.06638	2.09417	0.00233436	0.0268657	NA
ENSG00000143341	44.8185	1.38741	2.61608	0.00233655	0.026877	HMCN1
ENSG00000112280	9.33988	1.35971	2.56633	0.00235363	0.0270453	COL9A1
ENSG00000163814	18.8622	0.948485	1.92984	0.00235821	0.0270559	CDCP1
ENSG00000269994	48.3758	1.10547	2.15169	0.00236066	0.0270602	LOC440173
ENSG00000162894	793.845	0.825394	1.77202	0.00237032	0.0271466	FCMR
ENSG00000259316	64.3088	0.839575	1.78952	0.00238638	0.0272828	NA
ENSG00000007350	19.3383	1.49668	2.82193	0.00239173	0.027308	TKTL1
ENSG00000182732	19.1754	1.23594	2.35534	0.00240155	0.0273688	RGS6
ENSG00000131378	202.308	0.615152	1.53172	0.00240119	0.0273688	RFTN1
ENSG00000233901	19.1584	0.944568	1.92461	0.00241075	0.0274453	LINC01503
ENSG00000111344	104.797	1.09887	2.14187	0.00241837	0.0275039	RASAL1
ENSG00000101336	197.253	0.803071	1.74481	0.00243212	0.0276035	HCK
ENSG00000153283	63.469	0.961306	1.94707	0.00243547	0.0276132	CD96
ENSG00000255983	15.813	1.29663	2.45654	0.00246571	0.0278964	NA
ENSG00000164251	11.7212	1.22199	2.33268	0.00246675	0.0278964	F2RL1
ENSG00000236675	20.1469	0.749884	1.68166	0.00247603	0.0279871	MTX1P1
ENSG00000251226	29.227	1.19394	2.28776	0.00248632	0.0280235	LINC02714
ENSG00000177689	12.2655	1.18484	2.27339	0.00248427	0.0280235	MAGEB10
ENSG00000174611	32.3345	0.923769	1.89707	0.00249221	0.0280235	KY
ENSG00000109072	13.8014	0.871573	1.82966	0.00250832	0.0281082	VTN
ENSG00000110042	178.809	0.657522	1.57737	0.00253129	0.0283225	DTX4
ENSG00000187164	291.046	0.692735	1.61634	0.00254995	0.0284873	SHTN1
ENSG00000059804	1346.12	0.819177	1.7644	0.00262304	0.0291138	SLC2A3
ENSG00000151025	17.9743	1.45672	2.74483	0.00262949	0.0291562	GPR158
ENSG00000134769	98.7441	0.767198	1.70196	0.00262842	0.0291562	DTNA
ENSG00000121594	9.99212	0.96095	1.94659	0.00264331	0.0292508	CD80
ENSG00000034053	122.826	0.943925	1.92376	0.00264472	0.0292518	APBA2
ENSG00000124260	81.1353	1.242	2.36526	0.00266516	0.0294226	MAGEA10
ENSG00000267426	67.2152	0.641891	1.56037	0.0026728	0.0294593	NA
ENSG00000171659	12.5959	1.05594	2.07907	0.00270123	0.02964	GPR34
ENSG00000100344	7.32846	1.07791	2.11098	0.00276809	0.0301532	PNPLA3
ENSG00000132170	38.2051	0.86132	1.8167	0.00281574	0.0305632	PPARG
ENSG00000173068	106.498	0.927131	1.90149	0.00282528	0.0306405	BNC2
ENSG00000232677	294.523	0.741943	1.67243	0.00285188	0.0308497	LINC00665
ENSG00000167695	38.6354	0.643976	1.56263	0.00285151	0.0308497	TLCD3A
ENSG00000168959	26.581	1.14517	2.21172	0.00285669	0.0308853	GRM5
ENSG00000109089	24.2295	0.848916	1.80115	0.00286357	0.0309157	CDR2L
ENSG00000049130	25.0833	1.13824	2.20113	0.00286697	0.0309223	KITLG
ENSG00000164796	25.3467	1.06112	2.08655	0.00288348	0.03107	CSMD3
ENSG00000100079	10.415	1.57502	2.9794	0.00291586	0.0313351	LGALS2
ENSG00000215270	19.9749	1.02717	2.03802	0.00292813	0.0314144	NA
ENSG00000134365	6.14154	1.71837	3.29065	0.00294794	0.0315649	CFHR4
ENSG00000131650	35.7091	0.883383	1.8447	0.00298245	0.0317975	KREMEN2
ENSG00000126778	38.6728	0.949207	1.93081	0.00299891	0.0318767	SIX1
ENSG00000134222	57.488	0.663473	1.58389	0.00299739	0.0318767	PSRC1
ENSG00000151948	47.4063	0.875085	1.83412	0.00300751	0.0319211	GLT1D1
ENSG00000143546	2958.55	0.905714	1.87347	0.00303705	0.0321767	S100A8
ENSG00000196668	67.6243	0.778184	1.71497	0.0030459	0.0322397	LINC00173
ENSG00000156509	45.7858	0.686529	1.60941	0.00305559	0.0323113	FBXO43
ENSG00000146070	76.3289	1.06445	2.09138	0.00309795	0.0325726	PLA2G7
ENSG00000180891	48.8726	0.958639	1.94348	0.00312378	0.0327819	CUEDC1
ENSG00000250102	22.5734	1.46965	2.76955	0.00313484	0.0328668	NA
ENSG00000169550	58.6894	1.78863	3.45487	0.00315448	0.0330061	MUC15
ENSG00000197933	73.6017	0.660944	1.58112	0.00315307	0.0330061	ZNF823
ENSG00000204282	444.911	0.783156	1.72089	0.00318845	0.0332714	NA
ENSG00000161642	103.456	0.703206	1.62812	0.00318628	0.0332714	ZNF385A
ENSG00000108511	8.28005	1.23467	2.35327	0.00321652	0.0335169	HOXB6
ENSG00000263711	131.226	1.26567	2.40439	0.00321959	0.0335331	LINC02864
ENSG00000105376	168.121	0.758784	1.69206	0.00322448	0.0335683	ICAM5
ENSG00000248810	35.3836	1.56472	2.95819	0.00322895	0.0335989	LINC02432
ENSG00000165949	2809.89	0.826117	1.77291	0.00323857	0.0336516	IFI27
ENSG00000148942	41.725	0.862042	1.81761	0.0032477	0.0336892	SLC5A12
ENSG00000112319	142.403	1.4687	2.76772	0.00325317	0.0336926	EYA4
ENSG00000108691	76.8446	1.1856	2.27459	0.00325241	0.0336926	CCL2
ENSG00000143776	178.974	0.891746	1.85542	0.00326369	0.03377	CDC42BPA
ENSG00000184730	149.804	0.662319	1.58262	0.00326658	0.0337842	APOBR
ENSG00000174705	41.0944	0.82593	1.77268	0.003273	0.0338032	SH3PXD2B
ENSG00000204624	19.2963	1.07584	2.10795	0.00332731	0.0342682	DISP3
ENSG00000182798	19.0734	1.21377	2.31942	0.00333182	0.0342987	MAGEB17
ENSG00000138180	314.177	0.621474	1.53845	0.00333391	0.0343029	CEP55
ENSG00000077522	17.1607	2.11807	4.34114	0.00336302	0.0344827	ACTN2
ENSG00000152076	20.0023	0.890403	1.85369	0.00336128	0.0344827	CCDC74B
ENSG00000245848	95.5129	0.816355	1.76095	0.00336821	0.0344969	CEBPA
ENSG00000261669	12.3358	0.863851	1.81989	0.00339557	0.0346649	NA
ENSG00000155980	48.5044	0.730929	1.65971	0.00341769	0.0347784	KIF5A
ENSG00000183690	20.8561	1.12658	2.18341	0.00344866	0.0349668	EFHC2
ENSG00000151892	30.8713	1.31683	2.49118	0.0034641	0.0350735	GFRA1
ENSG00000172346	27.4754	1.00131	2.00181	0.00348847	0.0352396	CSDC2
ENSG00000137462	100.418	0.737615	1.66742	0.00351052	0.0354251	TLR2
ENSG00000164078	24.1646	0.790182	1.72929	0.00357731	0.0358751	MST1R
ENSG00000173621	136.633	0.661559	1.58179	0.00357903	0.0358762	LRFN4
ENSG00000121933	37.2701	0.770021	1.70529	0.00358226	0.0358923	TMIGD3
ENSG00000271127	39.3075	1.46485	2.76036	0.00359099	0.0359472	NA
ENSG00000232977	8.4939	0.892806	1.85678	0.00359635	0.0359846	LINC00327
ENSG00000162692	806.212	0.949088	1.93065	0.00360165	0.0360214	VCAM1
ENSG00000205212	53.4193	1.52649	2.88084	0.0036093	0.036049	CCDC144NL
ENSG00000234409	9.64859	0.800925	1.74222	0.00362296	0.0361167	CCDC188
ENSG00000113721	91.2087	0.687247	1.61021	0.00361926	0.0361167	PDGFRB
ENSG00000103196	65.6618	0.756238	1.68908	0.00365375	0.0363781	CRISPLD2
ENSG00000060718	63.3301	1.10053	2.14433	0.00368911	0.0366149	COL11A1
ENSG00000109674	42.6026	0.790487	1.72966	0.00369712	0.0366781	NEIL3
ENSG00000230426	8.30401	1.16183	2.23742	0.00370557	0.0367333	LINC01036
ENSG00000204681	334.187	0.698758	1.62311	0.00370601	0.0367333	GABBR1
ENSG00000115705	161.781	1.34943	2.54811	0.00371202	0.0367764	TPO
ENSG00000165092	83.1295	0.834814	1.78363	0.00371457	0.0367852	ALDH1A1
ENSG00000158286	704.405	0.643899	1.56255	0.00372147	0.036837	RNF207
ENSG00000224141	17.7905	0.848491	1.80062	0.00373118	0.0369002	MIR548XHG
ENSG00000104044	40.1652	0.996309	1.99489	0.00377208	0.0371884	OCA2
ENSG00000230453	18.0413	0.945202	1.92546	0.00378704	0.0373027	ANKRD18B
ENSG00000070601	13.8748	0.922673	1.89562	0.00379207	0.037319	FRMPD1
ENSG00000135218	269.959	0.81375	1.75777	0.00380049	0.0373853	CD36
ENSG00000174945	27.9081	0.769873	1.70512	0.00380836	0.0374461	AMZ1
ENSG00000008516	178.15	0.856305	1.8104	0.00381015	0.037447	MMP25
ENSG00000120498	20.722	1.60864	3.04965	0.0038215	0.0375253	TEX11
ENSG00000086289	220.712	0.766417	1.70104	0.00383698	0.0376272	EPDR1
ENSG00000149212	144.636	0.64841	1.56744	0.00384466	0.0376359	SESN3
ENSG00000133454	289.04	1.31219	2.48318	0.00384894	0.0376611	MYO18B
ENSG00000167600	9.19521	1.4586	2.74842	0.0038518	0.0376724	CYP2S1
ENSG00000226942	9.05104	0.596188	1.51172	0.0038864	0.0379271	NA
ENSG00000119535	593.865	0.816124	1.76067	0.0039221	0.0382081	CSF3R
ENSG00000143195	269.313	0.998002	1.99723	0.00396136	0.0383879	ILDR2
ENSG00000058335	48.7325	0.780328	1.71752	0.00398394	0.0385873	RASGRF1
ENSG00000232564	15.0107	0.743372	1.67408	0.00399186	0.0386328	MRTFA-AS1
ENSG00000267765	11.3356	1.05539	2.07828	0.00400244	0.0386998	NA
ENSG00000154146	163.258	0.742849	1.67348	0.00400403	0.0386998	NRGN
ENSG00000167984	203.519	0.658113	1.57802	0.00400165	0.0386998	NLRC3
ENSG00000196335	81.0653	0.702296	1.62709	0.0040137	0.0387764	STK31
ENSG00000197629	1088.63	0.716219	1.64287	0.00407156	0.0391645	MPEG1
ENSG00000223401	7.62911	1.05014	2.07073	0.00408284	0.0392219	NA
ENSG00000133216	51.0057	0.750827	1.68276	0.00414969	0.0396747	EPHB2
ENSG00000168702	19.8431	1.87198	3.66036	0.00417383	0.0398539	LRP1B
ENSG00000251442	10.1013	0.934302	1.91097	0.00424592	0.0403162	NA
ENSG00000214248	26.786	0.678854	1.60087	0.0043301	0.04094	NA
ENSG00000238243	13.5058	1.49115	2.81113	0.0043365	0.0409829	OR2W3
ENSG00000176659	14.9222	1.14523	2.21182	0.00437173	0.0412104	C20orf197
ENSG00000164066	337.967	0.612455	1.52886	0.00437861	0.0412401	INTU
ENSG00000156966	39.124	0.651014	1.57027	0.00441352	0.041516	B3GNT7
ENSG00000162888	17.3562	0.707793	1.6333	0.00441851	0.0415453	NA
ENSG00000121005	41.5672	1.09706	2.13918	0.0044802	0.0419682	CRISPLD1
ENSG00000101425	147.092	0.925784	1.89972	0.00448725	0.0419954	BPI
ENSG00000230747	6.28733	1.26156	2.39754	0.00454141	0.0423591	NA
ENSG00000149380	10.4319	0.700317	1.62486	0.00455689	0.042432	P4HA3
ENSG00000265293	12.442	0.753104	1.68542	0.00457248	0.04255	NA
ENSG00000224397	30.5057	0.893601	1.85781	0.00458603	0.0426085	PELATON
ENSG00000248131	20.5147	1.26967	2.41107	0.00459773	0.042633	NA
ENSG00000166352	163.091	0.678406	1.60037	0.00460048	0.0426407	IFTAP
ENSG00000150764	271.384	0.621245	1.5382	0.00469269	0.0432959	DIXDC1
ENSG00000163220	4637.83	0.877898	1.8377	0.00469772	0.0433135	S100A9
ENSG00000248668	14.3233	0.680558	1.60276	0.00475847	0.0437388	OXCT1-AS1
ENSG00000250038	51.1821	0.950353	1.93235	0.00480275	0.0440909	NA
ENSG00000177138	31.0979	1.17598	2.25947	0.0048089	0.0441108	FAM9B
ENSG00000137878	59.9403	1.02236	2.03124	0.00482656	0.0441995	GCOM1
ENSG00000269834	78.2246	0.647485	1.56643	0.00487246	0.0443996	ZNF528-AS1
ENSG00000225465	22.1716	0.737385	1.66715	0.0048818	0.0444276	NA
ENSG00000163435	336.073	0.65127	1.57055	0.00488357	0.0444276	ELF3
ENSG00000164047	190.426	1.06525	2.09254	0.00491565	0.0446278	CAMP
ENSG00000076706	332.794	0.684669	1.60733	0.00493054	0.0447263	MCAM
ENSG00000184343	82.1127	0.602821	1.51868	0.00492869	0.0447263	SRPK3
ENSG00000102837	89.2838	1.03472	2.04871	0.00494293	0.0447951	OLFM4
ENSG00000273143	93.879	0.640812	1.55921	0.00494622	0.0447951	NA
ENSG00000124795	404.277	0.585495	1.50055	0.00496463	0.0448884	DEK
ENSG00000167751	42.4267	0.635368	1.55333	0.00498726	0.0450563	KLK2
ENSG00000126733	10.0169	0.904904	1.87242	0.00501004	0.0451553	DACH2
ENSG00000241418	6.60123	0.807919	1.75068	0.00502349	0.0452103	NA
ENSG00000077327	152.407	0.761249	1.69496	0.00503263	0.0452263	SPAG6
ENSG00000237510	49.9319	1.7063	3.26323	0.00505408	0.0453455	GPAT2P1
ENSG00000224309	48.1963	1.04095	2.05758	0.00510405	0.0457012	NA
ENSG00000100122	66.184	0.653117	1.57256	0.00510898	0.0457268	CRYBB1
ENSG00000177706	48.4062	0.941882	1.92103	0.00522	0.0464934	FAM20C
ENSG00000255221	9.61254	1.26367	2.40105	0.00523978	0.0465461	CARD17
ENSG00000103528	12.7259	1.18501	2.27365	0.00523713	0.0465461	SYT17
ENSG00000158825	74.8636	0.848988	1.80124	0.00524255	0.0465461	CDA
ENSG00000244482	57.7015	0.648493	1.56753	0.00524214	0.0465461	LILRA6
ENSG00000146166	45.2121	0.940828	1.91963	0.00525902	0.0466735	LGSN
ENSG00000159708	6.34923	0.893667	1.85789	0.00529537	0.0469224	LRRC36
ENSG00000251357	11.2251	2.09769	4.28025	0.00532406	0.0470809	NA
ENSG00000229111	9.08692	0.785351	1.72351	0.00532878	0.0471039	MED4-AS1
ENSG00000182885	124.662	1.02341	2.03272	0.00533254	0.0471182	ADGRG3
ENSG00000133687	275.113	0.661368	1.58158	0.00533892	0.0471182	TMTC1
ENSG00000198125	39.7719	1.72436	3.30435	0.00534642	0.0471476	MB
ENSG00000120594	250.118	0.618557	1.53534	0.00534651	0.0471476	PLXDC2
ENSG00000265393	6.93016	0.762199	1.69607	0.00535021	0.0471615	NA
ENSG00000125726	72.5969	1.09414	2.13485	0.00535688	0.0472016	CD70
ENSG00000203435	7.46656	0.807684	1.7504	0.00537032	0.0472635	NA
ENSG00000123080	1218.14	0.774307	1.71037	0.00539401	0.0473778	CDKN2C
ENSG00000138829	83.8623	0.862059	1.81763	0.00539878	0.0473821	FBN2
ENSG00000211898	46675.9	0.976535	1.96773	0.00541096	0.0474547	IGHD
ENSG00000171617	410.561	0.670903	1.59207	0.00541651	0.0474625	ENC1
ENSG00000251322	44.8474	0.934833	1.91167	0.00542598	0.0475267	SHANK3
ENSG00000087253	175.925	0.717792	1.64466	0.00545307	0.0476508	LPCAT2
ENSG00000172594	94.9005	0.806055	1.74842	0.00548782	0.0478357	SMPDL3A
ENSG00000136929	145.089	0.73747	1.66725	0.00548747	0.0478357	HEMGN
ENSG00000131400	94.5893	0.639215	1.55748	0.00550601	0.0479187	NAPSA
ENSG00000180871	80.1441	0.988899	1.98467	0.00557083	0.0482232	CXCR2
ENSG00000175294	12.8968	1.00435	2.00604	0.00560207	0.0484179	CATSPER1
ENSG00000138162	68.4461	0.815055	1.75937	0.00563021	0.0486232	TACC2
ENSG00000152953	6.7491	1.20311	2.30236	0.00568671	0.0490346	STK32B
ENSG00000242574	375.532	0.763041	1.69706	0.00578881	0.0496828	HLA-DMB
ENSG00000165171	55.4426	0.826579	1.77347	0.00581206	0.0498051	METTL27
ENSG00000099284	24.5422	0.657236	1.57706	0.00581562	0.0498164	MACROH2A2
ENSG00000182158	26826.6	-0.749224	0.594923	1.0644e-10	1.81301e-07	CREB3L2
ENSG00000125675	148.815	-3.01307	0.123873	1.46611e-09	1.11945e-06	GRIA3
ENSG00000166073	400.499	-1.32741	0.398484	3.41338e-09	1.93801e-06	GPR176
ENSG00000170017	2736.32	-1.14206	0.453112	2.23929e-08	8.40417e-06	ALCAM
ENSG00000121966	23028.9	-1.24868	0.420833	4.27572e-08	1.41867e-05	CXCR4
ENSG00000109321	4494.2	-1.45085	0.365805	4.65037e-08	1.47104e-05	AREG
ENSG00000178764	2508.02	-0.667432	0.629626	5.93801e-08	1.68571e-05	ZHX2
ENSG00000150051	979.882	-1.36347	0.388647	6.27583e-08	1.75906e-05	MKX
ENSG00000128590	14585.5	-0.680322	0.624026	8.14921e-08	2.12292e-05	DNAJB9
ENSG00000164442	14898.9	-0.675085	0.626295	1.21215e-07	2.76709e-05	CITED2
ENSG00000196376	305.484	-1.53954	0.343996	1.21212e-07	2.76709e-05	SLC35F1
ENSG00000171105	6788.4	-0.587627	0.665437	1.23562e-07	2.78443e-05	INSR
ENSG00000162772	8607.25	-1.14293	0.452838	1.26665e-07	2.80473e-05	ATF3
ENSG00000095110	121.996	-1.57653	0.335287	2.67811e-07	4.86076e-05	NXPE1
ENSG00000260368	52.7684	-0.831481	0.561952	3.2472e-07	5.70657e-05	NA
ENSG00000260916	19217.5	-0.607282	0.656432	3.56833e-07	6.07797e-05	CCPG1
ENSG00000261652	160.334	-0.843394	0.557331	4.73178e-07	7.32698e-05	C15orf65
ENSG00000137634	718.714	-1.54584	0.342495	5.90243e-07	8.15545e-05	NXPE4
ENSG00000216863	53.5502	-1.50922	0.3513	6.88963e-07	9.24588e-05	LY86-AS1
ENSG00000135063	50.5195	-1.90244	0.267491	6.98625e-07	9.31907e-05	FAM189A2
ENSG00000115963	1538.19	-1.43032	0.371049	1.00425e-06	0.000121514	RND3
ENSG00000157514	74626.2	-0.757155	0.591662	1.04424e-06	0.000124988	TSC22D3
ENSG00000172818	140.984	-1.70294	0.307159	1.06632e-06	0.000126943	OVOL1
ENSG00000157404	1239.86	-1.1691	0.444698	1.62992e-06	0.000171049	KIT
ENSG00000072694	6561.46	-1.1018	0.465935	1.67007e-06	0.000173617	FCGR2B
ENSG00000164691	5320.72	-0.726541	0.604351	1.93226e-06	0.000194482	TAGAP
ENSG00000109787	4280.09	-0.659392	0.633145	2.21316e-06	0.000212147	KLF3
ENSG00000153208	1838.21	-0.888821	0.540055	2.30475e-06	0.000218328	MERTK
ENSG00000164440	651.403	-0.776739	0.583685	2.32308e-06	0.000218894	TXLNB
ENSG00000159958	928.468	-1.03832	0.486894	2.34384e-06	0.000219914	TNFRSF13C
ENSG00000114737	762.027	-1.03818	0.486942	2.58211e-06	0.000234326	CISH
ENSG00000171132	800.242	-0.919993	0.528512	2.86939e-06	0.000253135	PRKCE
ENSG00000082438	2536.85	-0.844727	0.556816	2.92059e-06	0.000256629	COBLL1
ENSG00000148841	5239.46	-0.926489	0.526137	2.96114e-06	0.000259164	ITPRIP
ENSG00000152078	832.589	-0.776693	0.583703	3.40659e-06	0.000286814	TLCD4
ENSG00000166432	2307.04	-0.808009	0.57117	4.48205e-06	0.000347014	ZMAT1
ENSG00000172086	987.745	-0.627952	0.647094	4.57145e-06	0.000351478	KRCC1
ENSG00000167077	8342.55	-0.760809	0.590165	5.13774e-06	0.000386956	MEI1
ENSG00000123358	10445.8	-1.12937	0.457115	5.2371e-06	0.000393102	NR4A1
ENSG00000178977	233.245	-0.709961	0.611337	5.4179e-06	0.000398567	LINC00324
ENSG00000061455	36.4721	-1.27939	0.411971	6.04656e-06	0.000438879	PRDM6
ENSG00000170011	180.92	-1.51559	0.349754	6.49946e-06	0.000453999	MYRIP
ENSG00000245468	26.4306	-0.820275	0.566334	6.87531e-06	0.00047575	NA
ENSG00000151623	166.123	-1.08755	0.47056	7.11898e-06	0.000484212	NR3C2
ENSG00000125740	97278.6	-0.882683	0.542358	7.38697e-06	0.000498688	FOSB
ENSG00000155465	1537.82	-0.68678	0.621239	7.62573e-06	0.000508604	SLC7A7
ENSG00000164142	127.929	-1.51938	0.348836	8.09551e-06	0.000527232	FAM160A1
ENSG00000230923	17.3422	-1.13155	0.456425	8.34408e-06	0.000537102	LINC00309
ENSG00000259884	84.9637	-1.54913	0.341716	8.3286e-06	0.000537102	NA
ENSG00000157680	228.067	-1.0222	0.492365	8.5225e-06	0.000543267	DGKI
ENSG00000187699	2532.71	-0.61487	0.652989	8.71204e-06	0.000551173	C2orf88
ENSG00000163297	1298.6	-0.68771	0.620839	8.6872e-06	0.000551173	ANTXR2
ENSG00000073737	1120.63	-1.31722	0.401309	9.77851e-06	0.000609931	DHRS9
ENSG00000123094	785.361	-0.603243	0.658273	1.086e-05	0.000657029	RASSF8
ENSG00000120051	19.5891	-1.31588	0.401681	1.14493e-05	0.000677869	CFAP58
ENSG00000185633	192.608	-0.678901	0.624641	1.41792e-05	0.000797614	NDUFA4L2
ENSG00000151491	356.401	-0.634084	0.64435	1.90795e-05	0.00100692	EPS8
ENSG00000170345	78412.3	-0.739838	0.598807	1.90989e-05	0.00100692	FOS
ENSG00000133878	713.231	-0.985366	0.505098	1.93293e-05	0.00101424	DUSP26
ENSG00000150347	7971.03	-0.919768	0.528594	2.04111e-05	0.00105164	ARID5B
ENSG00000162771	147.125	-1.24409	0.422175	2.05848e-05	0.00105756	FAM71A
ENSG00000162415	129.774	-0.835907	0.560231	2.095e-05	0.00106155	ZSWIM5
ENSG00000035720	1225.77	-0.867854	0.547962	2.23175e-05	0.00110673	STAP1
ENSG00000230709	231.095	-1.0462	0.484242	2.26803e-05	0.00111851	LOC284191
ENSG00000198948	2535.46	-0.957322	0.515012	2.64704e-05	0.00123731	MFAP3L
ENSG00000153162	9118.4	-0.586329	0.666035	2.78011e-05	0.00127437	BMP6
ENSG00000200087	91.0001	-0.863263	0.549708	2.78897e-05	0.00127437	SNORA73B
ENSG00000129422	2189.75	-0.892812	0.538563	2.83971e-05	0.00128852	MTUS1
ENSG00000203709	7019.14	-0.632388	0.645108	3.58228e-05	0.00152822	NA
ENSG00000120129	47391.5	-0.761406	0.589921	3.59809e-05	0.00152922	DUSP1
ENSG00000027697	2912.3	-0.644722	0.639616	3.87056e-05	0.00161983	IFNGR1
ENSG00000258792	13.7662	-1.09171	0.469205	4.18217e-05	0.00170231	LOC105370616
ENSG00000271913	177.781	-0.698248	0.61632	4.32937e-05	0.00171805	LOC105378083
ENSG00000091181	1737.83	-0.727436	0.603977	4.28668e-05	0.00171805	IL5RA
ENSG00000122787	58.4365	-1.00423	0.498537	4.30515e-05	0.00171805	AKR1D1
ENSG00000144645	1836.97	-0.747901	0.595469	4.36774e-05	0.00172397	OSBPL10
ENSG00000111859	2768.73	-0.612194	0.654201	4.63876e-05	0.00181157	NEDD9
ENSG00000147408	2367.15	-0.590567	0.664082	4.76804e-05	0.00184902	CSGALNACT1
ENSG00000196468	81.9909	-1.69265	0.309359	4.83016e-05	0.00186007	FGF16
ENSG00000173198	2270.34	-0.600426	0.659559	5.15249e-05	0.00194033	CYSLTR1
ENSG00000197776	164.307	-0.628164	0.646999	5.25995e-05	0.00196079	KLHDC1
ENSG00000126952	11.5721	-1.41281	0.375579	5.55879e-05	0.00204127	NXF5
ENSG00000152939	228.8	-0.611977	0.6543	5.65383e-05	0.00205308	MARVELD2
ENSG00000249141	73.9898	-0.840215	0.55856	6.04728e-05	0.00216675	NA
ENSG00000164949	479.191	-1.15408	0.449352	6.15611e-05	0.00219156	GEM
ENSG00000253690	42.9417	-0.956052	0.515465	6.16691e-05	0.00219187	NA
ENSG00000170745	1325.22	-1.22924	0.426541	6.27476e-05	0.00221952	KCNS3
ENSG00000204290	18.3937	-0.961024	0.513692	6.64831e-05	0.00231104	BTNL2
ENSG00000169136	8514.1	-0.617347	0.651868	6.83305e-05	0.00235676	ATF5
ENSG00000165312	12374.9	-0.76445	0.588678	7.1092e-05	0.00242285	OTUD1
ENSG00000184545	367.926	-1.09682	0.467547	7.47182e-05	0.00251824	DUSP8
ENSG00000078081	2645.72	-0.719587	0.607271	8.01951e-05	0.0026635	LAMP3
ENSG00000267469	31.4533	-3.70217	0.0768309	8.02311e-05	0.0026635	NA
ENSG00000117090	4978.52	-1.05709	0.480601	8.29451e-05	0.00274048	SLAMF1
ENSG00000237211	15.2489	-1.58978	0.332222	8.46073e-05	0.00277699	NA
ENSG00000249741	68.1425	-0.694344	0.61799	8.58293e-05	0.00278265	NA
ENSG00000199270	15.5742	-1.43806	0.369064	8.75902e-05	0.00278265	RNA5S12
ENSG00000199334	15.5742	-1.43806	0.369064	8.75902e-05	0.00278265	RNA5S11
ENSG00000199337	15.5742	-1.43806	0.369064	8.75902e-05	0.00278265	RNA5S3
ENSG00000199352	15.5742	-1.43806	0.369064	8.75902e-05	0.00278265	RNA5S1
ENSG00000199396	15.5742	-1.43806	0.369064	8.75902e-05	0.00278265	RNA5S5
ENSG00000199910	15.5742	-1.43806	0.369064	8.75902e-05	0.00278265	RNA5S10
ENSG00000200343	15.5742	-1.43806	0.369064	8.75902e-05	0.00278265	RNA5S8
ENSG00000200370	15.5742	-1.43806	0.369064	8.75902e-05	0.00278265	RNA5S17
ENSG00000200381	15.5742	-1.43806	0.369064	8.75902e-05	0.00278265	RNA5S4
ENSG00000200624	15.5742	-1.43806	0.369064	8.75902e-05	0.00278265	RNA5S6
ENSG00000201355	15.5742	-1.43806	0.369064	8.75902e-05	0.00278265	RNA5S14
ENSG00000201588	15.5742	-1.43806	0.369064	8.75902e-05	0.00278265	RNA5S2
ENSG00000201925	15.5742	-1.43806	0.369064	8.75902e-05	0.00278265	RNA5S15
ENSG00000202257	15.5742	-1.43806	0.369064	8.75902e-05	0.00278265	RNA5S16
ENSG00000202521	15.5742	-1.43806	0.369064	8.75902e-05	0.00278265	RNA5S7
ENSG00000202526	15.5742	-1.43806	0.369064	8.75902e-05	0.00278265	RNA5S13
ENSG00000196167	620.619	-0.608144	0.65604	9.29289e-05	0.00287392	COLCA1
ENSG00000178075	635.424	-0.760192	0.590418	9.25578e-05	0.00287392	GRAMD1C
ENSG00000182463	749.468	-0.877803	0.544196	9.3344e-05	0.00288273	TSHZ2
ENSG00000050030	373.034	-0.85777	0.551805	9.62894e-05	0.00296542	NEXMIF
ENSG00000271858	141.943	-0.592352	0.663261	9.66728e-05	0.00297309	CYB561D2
ENSG00000256948	851.277	-1.21788	0.429913	9.79032e-05	0.00299673	NA
ENSG00000117791	447.756	-0.706162	0.612949	0.000100804	0.0030703	MTARC2
ENSG00000184911	41.2753	-1.03364	0.488476	0.000101901	0.00309945	DMRTC1B
ENSG00000206417	624.445	-0.602253	0.658724	0.000104295	0.00315061	NA
ENSG00000235174	34.576	-11.2869	0.000400224	0.000106078	0.00319576	NA
ENSG00000226751	387.207	-0.602783	0.658483	0.000106571	0.00320625	NA
ENSG00000231233	146.37	-1.12888	0.457272	0.000110446	0.00329569	NA
ENSG00000241106	7209.91	-0.857902	0.551754	0.0001117	0.00331997	HLA-DOB
ENSG00000109436	8359.84	-0.616898	0.652071	0.000112218	0.00332107	TBC1D9
ENSG00000251867	75.3937	-0.784618	0.580506	0.000115778	0.00340633	NA
ENSG00000233255	7.55506	-1.16085	0.44725	0.000116224	0.00341321	NA
ENSG00000241644	59.715	-0.586638	0.665893	0.000117995	0.00344236	INMT
ENSG00000104067	2287.21	-0.856904	0.552136	0.000120328	0.0034829	TJP1
ENSG00000259319	200.672	-0.665293	0.63056	0.000131244	0.00368947	NA
ENSG00000186300	449.411	-0.614216	0.653285	0.000133648	0.00373187	ZNF555
ENSG00000249948	730.719	-1.10119	0.466133	0.000138712	0.00385866	GBA3
ENSG00000151490	228.518	-0.847605	0.555707	0.000141563	0.00390489	PTPRO
ENSG00000112782	239.716	-0.805789	0.572049	0.000149991	0.00406673	CLIC5
ENSG00000184205	7317.65	-0.586893	0.665775	0.000156597	0.00418782	TSPYL2
ENSG00000127528	21770.4	-0.614378	0.653211	0.000157995	0.00421505	KLF2
ENSG00000138640	2090.24	-0.623906	0.648912	0.000161231	0.00427562	FAM13A
ENSG00000144619	97.5621	-1.03098	0.489379	0.000170317	0.00445784	CNTN4
ENSG00000128573	819.005	-0.667125	0.62976	0.000184086	0.00467456	FOXP2
ENSG00000064763	1471.35	-0.690209	0.619764	0.000189478	0.00477317	FAR2
ENSG00000174123	908.946	-0.942897	0.520187	0.000191345	0.00481459	TLR10
ENSG00000165259	149.691	-0.609329	0.655501	0.000193122	0.00484841	HDX
ENSG00000134532	143.615	-0.845646	0.556462	0.000197572	0.00492661	SOX5
ENSG00000154874	2960.23	-0.778455	0.582991	0.000206422	0.00507867	CCDC144B
ENSG00000198832	3079.67	-0.636615	0.64322	0.000206859	0.00508376	SELENOM
ENSG00000267107	36.8061	-0.918425	0.529086	0.000210893	0.00517716	PCAT19
ENSG00000105737	321.914	-0.618657	0.651277	0.000219861	0.00533813	GRIK5
ENSG00000125968	376.457	-0.857323	0.551976	0.000226303	0.00546458	ID1
ENSG00000186056	426.603	-0.594199	0.662412	0.000242725	0.00571166	MATN1-AS1
ENSG00000223601	31.0416	-1.61896	0.325571	0.000244543	0.00574223	EBLN1
ENSG00000132837	57.4777	-0.659319	0.633177	0.00025165	0.00585324	DMGDH
ENSG00000128016	34219.7	-0.63106	0.645702	0.000258145	0.00596671	ZFP36
ENSG00000067082	57505.7	-0.652192	0.636313	0.000259426	0.00599007	KLF6
ENSG00000247774	841.491	-0.634741	0.644057	0.000270698	0.00614775	PCED1B-AS1
ENSG00000213075	24.6981	-1.06945	0.476499	0.000282098	0.0063805	RPL31P11
ENSG00000097096	50.6419	-0.877868	0.544171	0.000285686	0.0064419	SYDE2
ENSG00000188906	2051.33	-0.814845	0.568469	0.000287863	0.00648439	LRRK2
ENSG00000267519	1980.22	-0.80047	0.574162	0.000294153	0.00657036	NA
ENSG00000203734	17.4856	-0.665055	0.630665	0.00029582	0.00659531	ECT2L
ENSG00000156466	62.2277	-1.58714	0.332831	0.000296064	0.00659531	GDF6
ENSG00000104324	1261.44	-0.597867	0.66073	0.000304649	0.00672812	CPQ
ENSG00000135298	424.681	-1.09062	0.469559	0.000307369	0.00677221	ADGRB3
ENSG00000174912	24.7453	-0.704426	0.613687	0.000310309	0.00681663	NA
ENSG00000218052	81.1691	-0.711556	0.610661	0.000352842	0.00749805	ADAMTS7P4
ENSG00000137936	988.963	-0.730116	0.602855	0.000366578	0.00772042	BCAR3
ENSG00000254870	216.685	-0.758637	0.591054	0.000368752	0.00772496	ATP6V1G2-DDX39B
ENSG00000177839	195.506	-0.767324	0.587506	0.000368599	0.00772496	PCDHB9
ENSG00000131016	618.398	-0.851895	0.554056	0.000371237	0.00776965	AKAP12
ENSG00000258352	18.9922	-0.882888	0.542281	0.000383434	0.00796471	NA
ENSG00000080561	407.529	-0.673622	0.626931	0.000384572	0.00798086	MID2
ENSG00000138378	845.974	-0.707474	0.612391	0.000397418	0.00817847	STAT4
ENSG00000142178	29877.6	-0.649754	0.637389	0.000403708	0.00826949	SIK1
ENSG00000244682	993.122	-0.828392	0.563157	0.000406774	0.0083169	NA
ENSG00000260317	29.2919	-0.820421	0.566277	0.000417971	0.0084754	NA
ENSG00000123612	390.646	-0.649686	0.637419	0.000424748	0.00858137	ACVR1C
ENSG00000138119	744.404	-1.03923	0.486586	0.000438082	0.00876283	MYOF
ENSG00000182759	428.758	-1.26206	0.416949	0.000469883	0.00924033	MAFA
ENSG00000091972	2463.12	-0.705775	0.613113	0.000471178	0.00924938	CD200
ENSG00000225217	523.608	-0.788694	0.578868	0.000473071	0.00925371	NA
ENSG00000166603	676.252	-1.13537	0.455218	0.00048981	0.00949725	MC4R
ENSG00000078018	753.118	-0.847505	0.555745	0.000495442	0.00958128	MAP2
ENSG00000198416	136.942	-0.707075	0.612561	0.000497493	0.00961256	NA
ENSG00000170160	3395.23	-0.789699	0.578465	0.000500887	0.00961937	CCDC144A
ENSG00000119508	385.673	-0.955126	0.515797	0.000500768	0.00961937	NR4A3
ENSG00000214140	53.2858	-1.10397	0.465235	0.00050475	0.00966004	PRCD
ENSG00000137078	382.704	-0.851998	0.554017	0.00051681	0.00978932	SIT1
ENSG00000136014	21.0096	-0.891255	0.539145	0.000529951	0.00998979	USP44
ENSG00000240979	19.3838	-0.934482	0.52323	0.000580238	0.0105858	NA
ENSG00000163631	31.1659	-1.01629	0.494385	0.000581767	0.0105858	ALB
ENSG00000110092	42562.5	-0.694679	0.617847	0.000584407	0.010616	CCND1
ENSG00000135604	1924.66	-0.682562	0.623058	0.000611973	0.0109458	STX11
ENSG00000081377	1170.99	-0.716657	0.608506	0.000624423	0.0111057	CDC14B
ENSG00000228261	22.4267	-0.954066	0.516176	0.000629305	0.0111318	NA
ENSG00000154099	496.858	-0.815118	0.568362	0.000633424	0.0111684	DNAAF1
ENSG00000168671	312.929	-0.97142	0.510004	0.000637096	0.0112229	UGT3A2
ENSG00000169213	1118.74	-0.69568	0.617418	0.000651059	0.0114438	RAB3B
ENSG00000125409	32.2639	-0.703862	0.613927	0.000651704	0.0114438	TEKT3
ENSG00000185112	116.159	-0.631412	0.645544	0.000652874	0.0114553	FAM43A
ENSG00000241163	231.59	-0.764892	0.588497	0.000656321	0.0114794	LINC00877
ENSG00000184588	11237.8	-0.647628	0.638329	0.000657453	0.0114824	PDE4B
ENSG00000130518	414.008	-0.754557	0.592728	0.00067661	0.0116864	IQCN
ENSG00000273018	2967.2	-0.630011	0.646171	0.000682621	0.0117537	FAM106A
ENSG00000198650	40.4181	-0.826662	0.563832	0.000698794	0.0119353	TAT
ENSG00000108387	79.084	-0.696733	0.616968	0.000713435	0.0121228	SEPTIN4
ENSG00000147642	63.6408	-0.828346	0.563175	0.000720108	0.0122093	SYBU
ENSG00000070087	975.178	-0.729215	0.603232	0.000735339	0.0124105	PFN2
ENSG00000162746	941.078	-0.663119	0.631512	0.000771754	0.0128017	FCRLB
ENSG00000087074	42732.1	-0.632462	0.645075	0.000777556	0.0128584	PPP1R15A
ENSG00000108551	665.631	-0.766389	0.587887	0.000786987	0.0129853	RASD1
ENSG00000179715	475.554	-0.626855	0.647586	0.000802502	0.0131201	PCED1B
ENSG00000228962	23.7921	-1.09381	0.468522	0.00083437	0.0134759	NA
ENSG00000104341	849.277	-0.635169	0.643865	0.000852995	0.0136968	LAPTM4B
ENSG00000163624	86.8576	-0.733971	0.601247	0.000888532	0.0140634	CDS1
ENSG00000169184	258.525	-0.714143	0.609567	0.000950063	0.014815	MN1
ENSG00000196482	679.415	-0.880939	0.543014	0.000963665	0.0149848	ESRRG
ENSG00000122035	97.9636	-0.634368	0.644223	0.000965729	0.0149959	RASL11A
ENSG00000185345	102.168	-0.756509	0.591927	0.000975811	0.0151027	PRKN
ENSG00000141316	394.923	-1.36301	0.388772	0.00106229	0.0160892	SPACA3
ENSG00000171813	360.616	-0.664146	0.631062	0.00111698	0.0166156	PWWP2B
ENSG00000146192	2669.74	-0.600016	0.659747	0.00112262	0.0166721	FGD2
ENSG00000143545	652.519	-0.617449	0.651823	0.00117605	0.0171437	RAB13
ENSG00000152784	211.11	-0.644464	0.63973	0.00121522	0.0173905	PRDM8
ENSG00000250327	35.3197	-0.646231	0.638947	0.0012196	0.0174199	RPSAP70
ENSG00000145632	947.608	-0.667098	0.629772	0.00122017	0.0174199	PLK2
ENSG00000150556	669.922	-0.937832	0.522017	0.00123085	0.0174934	LYPD6B
ENSG00000155974	292.454	-0.714508	0.609413	0.00123231	0.0175029	GRIP1
ENSG00000265817	28.3694	-0.775821	0.584056	0.00125768	0.0177834	FSBP
ENSG00000144031	99.2596	-0.736328	0.600265	0.00128512	0.0180561	ANKRD53
ENSG00000176697	43.6697	-0.777956	0.583192	0.00137712	0.0189968	BDNF
ENSG00000120875	6416.86	-0.72933	0.603184	0.00140162	0.0191109	DUSP4
ENSG00000164344	28.8726	-0.833006	0.561358	0.001421	0.0193038	KLKB1
ENSG00000155307	1195.07	-0.681637	0.623458	0.00144852	0.0195577	SAMSN1
ENSG00000139193	2394.45	-0.745835	0.596323	0.0014568	0.0196015	CD27
ENSG00000166897	153.697	-0.98302	0.50592	0.00148517	0.0198588	ELFN2
ENSG00000177606	107719	-0.590764	0.663991	0.0014968	0.0199661	JUN
ENSG00000071242	587.785	-0.587179	0.665643	0.00152491	0.02028	RPS6KA2
ENSG00000145147	167.727	-0.895712	0.537482	0.00152871	0.0203081	SLIT2
ENSG00000205929	50.2324	-0.851104	0.55436	0.001537	0.0203803	C21orf62
ENSG00000230500	6.23874	-1.32511	0.39912	0.00156672	0.0206253	NA
ENSG00000104081	8116.36	-0.696507	0.617065	0.00158721	0.0207716	BMF
ENSG00000226571	36.3006	-1.01803	0.49379	0.00159803	0.0208762	NA
ENSG00000114251	1712.78	-0.767363	0.58749	0.00161781	0.0210958	WNT5A
ENSG00000248991	16.541	-1.12224	0.45938	0.00169778	0.0217936	NA
ENSG00000154898	599.836	-0.871074	0.54674	0.00174726	0.0222226	NA
ENSG00000229228	558.945	-0.711258	0.610787	0.00176486	0.0223183	LINC00582
ENSG00000197329	25799.5	-0.680537	0.623933	0.00183273	0.0229667	PELI1
ENSG00000103316	28.6453	-1.23135	0.42592	0.00184764	0.0230362	CRYM
ENSG00000215811	12.4126	-0.791547	0.577724	0.00185197	0.0230642	BTNL10
ENSG00000078589	1022.34	-0.596603	0.661309	0.00186349	0.0231681	P2RY10
ENSG00000179603	39.5325	-0.965659	0.512044	0.0018989	0.023464	GRM8
ENSG00000235631	139.989	-0.600791	0.659392	0.00194087	0.0238363	RNF148
ENSG00000210196	601.131	-0.973925	0.509119	0.00202725	0.0244496	NA
ENSG00000130600	29.678	-1.41864	0.374066	0.00204056	0.0244867	H19
ENSG00000196159	513.081	-0.873379	0.545867	0.00213874	0.0253392	FAT4
ENSG00000267543	9.47378	-0.999367	0.50022	0.00218106	0.0256208	NA
ENSG00000164197	101.587	-0.878427	0.54396	0.00218478	0.0256509	RNF180
ENSG00000144868	240.094	-0.691979	0.619004	0.00219897	0.0257765	TMEM108
ENSG00000189423	669.085	-1.05344	0.481819	0.00221873	0.0259258	NA
ENSG00000258130	164.05	-0.769713	0.586534	0.00222246	0.025942	LOC613038
ENSG00000186847	33.8047	-1.46123	0.363184	0.00223122	0.0260168	KRT14
ENSG00000146666	200.258	-0.743954	0.597101	0.00230053	0.0266426	LINC00525
ENSG00000231858	12.2806	-0.843329	0.557356	0.00231368	0.0267465	LOC105373805
ENSG00000162595	117.331	-1.24913	0.420701	0.00231917	0.0267465	DIRAS3
ENSG00000165899	323.228	-0.619618	0.650843	0.00235713	0.0270559	OTOGL
ENSG00000153060	10.6532	-0.961995	0.513347	0.00235595	0.0270559	TEKT5
ENSG00000122733	24.9257	-1.0547	0.481399	0.00236103	0.0270602	PHF24
ENSG00000260693	38.5407	-0.699748	0.61568	0.00247861	0.0280019	NA
ENSG00000271730	68.5145	-0.599692	0.659895	0.00250174	0.0280705	NA
ENSG00000116741	10561.8	-0.733503	0.601442	0.00259488	0.0288446	RGS2
ENSG00000260205	15.7596	-0.968027	0.511205	0.00263287	0.0291644	NA
ENSG00000175505	97.105	-0.652846	0.636024	0.0026669	0.0294237	CLCF1
ENSG00000271894	584.929	-0.96679	0.511643	0.00275742	0.0301072	NA
ENSG00000182601	70.1137	-0.871923	0.546418	0.00276765	0.0301532	HS3ST4
ENSG00000196458	389.759	-0.604842	0.657543	0.00279506	0.0303835	ZNF605
ENSG00000272024	8.38101	-0.595813	0.661671	0.00282795	0.0306507	NA
ENSG00000228590	41.4179	-0.96543	0.512126	0.00284631	0.0308345	MIR4432HG
ENSG00000132185	9004.57	-0.724422	0.60524	0.00285797	0.0308853	FCRLA
ENSG00000104413	394.024	-0.947146	0.518658	0.00286499	0.0309159	ESRP1
ENSG00000226979	97.6021	-0.626002	0.647969	0.0029215	0.0313728	LTA
ENSG00000135069	5238.92	-0.599315	0.660067	0.00295103	0.0315827	PSAT1
ENSG00000255864	12.8873	-0.918376	0.529104	0.00296629	0.0316695	NA
ENSG00000205189	1788.74	-0.723329	0.605698	0.00300084	0.0318767	ZBTB10
ENSG00000255471	6.14191	-1.13553	0.455166	0.00300153	0.0318767	NA
ENSG00000196781	2531.49	-0.743104	0.597453	0.0030103	0.0319238	TLE1
ENSG00000065809	5170.12	-0.645591	0.639231	0.00302624	0.0320776	FAM107B
ENSG00000106952	376.324	-0.827547	0.563487	0.00309003	0.0325048	TNFSF8
ENSG00000184305	225.243	-0.589703	0.66448	0.00317787	0.0332079	CCSER1
ENSG00000115896	578.526	-0.58825	0.665149	0.0031879	0.0332714	PLCL1
ENSG00000177025	18.2305	-0.688514	0.620493	0.00323062	0.0336006	C19orf18
ENSG00000159167	60.0534	-2.03104	0.244679	0.00336371	0.0344827	STC1
ENSG00000263740	13.2523	-0.830059	0.562506	0.00337584	0.034559	RN7SL4P
ENSG00000112799	322.493	-0.668496	0.629162	0.00338146	0.0346006	LY86
ENSG00000253671	12.0778	-0.742275	0.597796	0.00339945	0.0346749	LOC101930275
ENSG00000230910	237.324	-0.88131	0.542874	0.0034061	0.0347243	NA
ENSG00000167642	2393.37	-0.588886	0.664856	0.00340815	0.0347293	SPINT2
ENSG00000241935	67.6714	-0.741831	0.59798	0.00344884	0.0349668	HOGA1
ENSG00000185338	151.146	-0.670925	0.628104	0.00346685	0.0350852	SOCS1
ENSG00000197705	796.757	-1.00125	0.499567	0.00347832	0.0351531	KLHL14
ENSG00000187824	228.536	-0.611626	0.654459	0.00352565	0.0355065	TMEM220
ENSG00000224945	9.34684	-0.760297	0.590375	0.00354484	0.0356498	NA
ENSG00000165685	647.879	-0.816936	0.567646	0.0035729	0.0358511	TMEM52B
ENSG00000172548	220.658	-0.815293	0.568293	0.0037673	0.0371578	NIPAL4
ENSG00000197584	228.335	-0.74974	0.594711	0.00384352	0.0376359	KCNMB2
ENSG00000186265	2824.32	-0.603049	0.658361	0.00393088	0.0382498	BTLA
ENSG00000197385	172.647	-0.716155	0.608717	0.00395374	0.0383477	ZNF860
ENSG00000128536	192.332	-0.686026	0.621564	0.00404012	0.0389297	CDHR3
ENSG00000273179	6.90161	-0.863751	0.549522	0.00427987	0.0406038	NA
ENSG00000153234	3619.81	-0.610616	0.654917	0.00436766	0.0412104	NR4A2
ENSG00000245205	8.31149	-0.649321	0.63758	0.00439793	0.0413869	EEF1A1P4
ENSG00000240505	4472.48	-0.788687	0.578871	0.00444362	0.0417564	TNFRSF13B
ENSG00000128045	22.4212	-0.765131	0.5884	0.00445534	0.0418028	RASL11B
ENSG00000228158	6.55551	-0.96142	0.513551	0.00445854	0.0418151	NA
ENSG00000102554	615.491	-0.705604	0.613186	0.00454627	0.0423866	KLF5
ENSG00000182489	225.127	-0.77605	0.583963	0.00459317	0.0426263	XKRX
ENSG00000183230	258.299	-0.724218	0.605325	0.00465232	0.0429772	CTNNA3
ENSG00000197558	66.8974	-0.692208	0.618906	0.00470031	0.0433135	SSPOP
ENSG00000265263	35.5444	-2.40939	0.188236	0.00481318	0.044127	NA
ENSG00000150625	1795.12	-0.728102	0.603698	0.00484641	0.0443186	GPM6A
ENSG00000206077	142.894	-0.683663	0.622582	0.00486105	0.0443686	ZDHHC11B
ENSG00000118523	4184.53	-0.687266	0.62103	0.00488321	0.0444276	CCN2
ENSG00000109819	1130.6	-0.678553	0.624792	0.00501193	0.0451553	PPARGC1A
ENSG00000260093	8.61968	-0.746248	0.596152	0.00520004	0.0463763	NA
ENSG00000255730	338.366	-0.928691	0.525335	0.00527737	0.0468176	NA
ENSG00000170743	11.611	-0.779239	0.582674	0.00530168	0.0469438	SYT9
ENSG00000236051	10.4036	-0.744663	0.596807	0.00531048	0.0469797	MYCBP2-AS1
ENSG00000176490	437.447	-0.595801	0.661677	0.00541347	0.0474547	DIRAS1
ENSG00000270096	18.1764	-1.05638	0.480837	0.00567715	0.0489712	NA

## Sheet: Table S8
Table S8. Proliferative index for all included samples with RNAseq data, in addition to other sample information.
Patient_ID	Diagnosis	Progression	Progression	Progression	Progression	PI Change§	TBS	PFS	2nd sample 1st progression	Ig-T/HRD	CCND1 exp	CCND2 exp	Cyto risk$	Risk status	Progression <2 y	Progression < 1 y	dead	TTD
65	0.974746	3.90894				2.93419	22	19	yes	HRD	MH	N		HR	yes	no	y	0.2
63	1.87155	4.65862				2.78707	15	3	no	t(8;14)	N	MH	HR (del17)	HR	yes	no*	y	3
27	1.48225	5.51274	3.97835			2.49609	17/2	17	yes	t(4;14)	N	MH	HR (t(4;14))	HR	yes	no	y	1
31	1.09575	2.01927	3.14377			2.04802	14/5	12	yes	t(4;14)	N	L	HR (t(4;14))	HR	yes	no	y	1
20	1.88812	4.20454				2.31641	50	13	no	t(11;14)	VH	N		HR	no*	no	y	2
60	1.51714	4.16711				2.64997	18	11	no	HRD	MH	N		SR	yes	no*	y	0
28	1.88506	4.49099				2.60593	9	9	yes	HRD	N	L		SR	yes	yes	y	19
46	1.876	4.34113				2.46513	18	7	no	unknown	MH	VH		SR	yes	no*	y	3
51	1.07164	3.16489				2.09326	18	9	no	HRD	MH	L		SR	yes	no*	y	1
49	1.60091	3.62262				2.02171	18	10	no	HRD	MH	N		SR	yes	no*	y	0
55	0.843899	2.32625				1.48235	18	17	yes	HRD	N	MH		SR	yes	no	n	>41
58	2.52361	3.93181				1.40821	9	8	yes	HRD	N	MH		SR	yes	yes	y	4
50	1.4506	2.89667				1.44607	36	2	no	t(11;14)	VH	N		SR	no*	no*	n	>29
52	1.35037	4.40999				3.05962	39	36	no	HRD	L	N		SR	no	no	n	>27
54	1.84943	3.38107				1.53164	33	32	yes	t(6;14)	N	N**		SR	no	no	n	>13
53	0.628968	2.14429				1.51533	42	42	yes	HRD	MH	N		SR	no	no	n	>25
18	2.31156	2.34247	3.66389			1.35233	17/14	16	yes	HRD	N	MH		SR	yes	no	y	0
10	1.80578	3.0187				1.21292	16	11	yes	t(4;14)	N	MH	HR (t(4;14))	HR	yes	no	y	19
24	0.345367	1.41933				1.07396	24	2	no	t(11;14)	MH	N		HR	yes	no*	y	10
15	1.36883	1.61535	2.26836			0.899538	48/13	45	yes	HRD	MH	N	HR (t(4;14))	HR	no	no	y	46
26	2.50588	2.12947	3.28299			0.777116	14/6	13	yes	HRD	N	MH		HR	yes	no	y	1
34		2.54926	2.69272	3.45696	3.29718	0.747926	9/7/7	-	no	HRD	N	N		SR	no	no	y	2
32	0.230385	0.919803				0.689418	18	18	yes	HRD	L	N		SR	yes	no	y	1
42	1.25765	1.90354				0.64589	30	26	yes	HRD	N	L		SR	no	no	y	38
23	0.533875	0.397413	1.05145			0.517574	25/38	25	yes	HRD	L	N		SR	no	no	y	14
8		1.26761	1.76187			0.494252	9	-	no	t(11;14)	VH	N		SR	no	no	y	4
25	0.343838	0.84456	0.834366			0.490528	16/23	9	no	HRD	L	N		SR	yes	no	y	27
47	1.80834	2.23029				0.421948	21	19	yes	t(4;14)	N	MH	HR (t(4;14))	HR	yes	no	y	31
61	2.86715	3.20953				0.342382	15	15	yes	t(11;14)	VH	N	HR (del17)	HR	yes	no	y	21.4667
59	0.980098	1.29422				0.314121	18	11	no	t(4;14)	N	MH	HR (t(4;14))	HR	yes	no	n	>43
4	1.66075	1.94164				0.280891	39	21	no	t(11;14)	VH	N		HR	no*	no	y	6
9	0.957282	1.20837				0.251089	38	27	no	t(11;14)	VH	N		SR	no	no	n	>46
43	1.10461	1.60205	1.34605			0.241435	30/21	29	yes	t(4;14)	N	MH	HR (t(4;14))	HR	no	no	y	21
48	1.65296	1.83604				0.18308	18	17	yes	HRD	N	MH		SR	yes	no	y	5.46667
30	0.464127	0.616345				0.152218	12	11	yes	HRD	L	N		SR	yes	yes	n	>47
45	1.29102	1.38605				0.0950353	36	37	yes	t(11;14)	VH	N		SR	no	no	n	>7
29	0.492968	0.484219				-0.00874875	5	5	yes	HRD	L	N		SR	yes	yes	y	20
33	0.931299	0.874717				-0.0565819	18	16	yes	t(11;14)	VH	N		SR	yes	no	y	22
35		0.996991	0.928421			-0.0685696	24	-	no	HRD	L	N		SR	no	no	y	26
40	1.74639	1.64833	1.18462	1.6748		-0.0715876	21/12/21	18	yes	t(11;14)	VH	N		SR	yes	no	n	>18
66	2.1645	1.87068				-0.293821	21	7	no	HRD	MH	MH		SR	yes	no*	y	19
36		1.49571	1.12043			-0.375281	36	-	no	HRD	L	N		SR	no	no	y	48
67	1.19657	0.778789				-0.417786	18	19	no	HRD	N	L		SR	yes	no	n	>32
44	2.2772	1.79476				-0.482441	45	5	no	t(11;14)	VH	N		SR	no*	no*	n	22
57	2.20992	1.68327				-0.526652	27	26	yes	t(12;14)	N	VH		SR	no	no	n	>36
62	2.0905	1.53318				-0.557319	27	21	no	t(4;14)	L	VH	HR (t(4;14))	HR	no*	no	y	6
41	1.64126	1.06847				-0.572786	36	18	no	t(4;14)	L	L	HR (t(4;14))	HR	no*	no	y	29
56	2.46025	1.13486				-1.32539	15	15	yes	t(11;14)	VH	N		SR	yes	no	n	>36
64	3.60246	1.65484				-1.94762	3	3	yes	t(4;14)	N	MH	HR (t(4;14))	HR	yes	yes	y	9.96667
§ change in PI (Proliferative Index; see methods) from first to last sample. Bold=change >0.4.
$ Cytogenetic risk, High Risk (HR); t(4;14), t(14;16) or del17p detected by FISH (in-house cohort) or canonical translocation from long insert WGS (CoMMpass)
Ig-T/HRD: Cytogenetic subgroup, includes t(11;14)/CCND1, t(12;14)/ CCND2, t(6;14)/CCND3, t(4;14)/WHSC1(NSD2/MMSET), t(8;14)/MAFA (see Supplementary Table 12).
Risk status: HR: R-ISS 3 (or if not available, ISS 3), SR: Not HR
PFS: Time to first progression (from diagnosis). Only included for diagnosis-progression patients.
TTD = Time To Death or Time To Last Control (if still alive) from last sample.
TBS: Time between samples (months). If more than 2 samples, "/" are used to separate samples pairs, i.e S1-S2/S2-S3
CCND1/2 exp: Expression of CCND1/2 at diagnosis. N: No expression (TPM<2), L: Low (TPM 2-20), MH: Medium high (TPM 20-100), VH: Very high (TPM>100).
Relapse < 2y; yes: relapse within 24 months from diagnosis, if not: no. For patients with many relapses, first sample are used for this definition. *Patient has progressed within 24 months but no BM sample available for that time
Relapse < 1y; yes: relapse within 12 months from diagnosis, if not: no. For patients with many relapses, first sample are used for this definition. *Patient has progressed within 12 months but no BM sample available for that time

[truncated: 4 more sheets: Table S9, Table S10, Table S11, Table S12]
